# Supplementary material for: Advantages of an Improved Rhesus Macaque Genome for Evolutionary Analyses
Source: PLoS One. 2016 Dec 2;11(12):e0167376. doi: 10.1371/journal.pone.0167376 (PMC5135103; doi:10.1371/journal.pone.0167376)
Supplement: S1 Table — (XLSX) [file pone.0167376.s002.xlsx]

## Sheet: All
Table S1. List of all 3,606 genes used in this study.
#codon: number of codons (including stop codons) for each gene. Human-MacaM and Human-rheMac2: difference in numbers of codons between human and rhesus orthologs using the two rhesus annoations. rheMac2 internal stop codons: genes that have internal stop codons in rheMac2 are marked. In newer NCBI annotations many of these genes have corrected sequences.
Gene	Human Accession #	omega rheMac2	dN rheMac2	dS rheMac2	omega MacaM	dN MacaM	dS MacaM	Human #codon	MacaM #codon	rheMac2 #codon	Human-MacaM	Human-rheMac2	rheMac2 internal stop codons
A2M	NM_000014	0.363	0.0253	0.0697	0.363	0.0253	0.0697	1475	1474	1475	0	0
A4GALT	NM_017436	0.1002	0.0194	0.1937	0.1002	0.0194	0.1937	354	354	354	0	0
A4GNT	NM_016161	0.4595	0.0352	0.0767	0.4595	0.0352	0.0767	341	341	341	0	0
AADAC	NM_001086	0.6993	0.0339	0.0485	0.6993	0.0339	0.0485	400	400	400	0	0
AADACL4	NM_001013630	0.276	0.023	0.0832	0.2558	0.0217	0.0847	408	408	408	0	0
AAMP	NM_001087	0.0186	0.0011	0.0565	0.0186	0.0011	0.0565	435	435	435	0	0
AARS	NM_001605	0.2083	0.0279	0.1337	0.0607	0.0061	0.1012	969	969	968	0	1	X
AARS2	NM_020745	0.3675	0.0228	0.0619	0.3675	0.0228	0.0619	986	986	986	0	0
AASDHPPT	NM_015423	0.0446	0.003	0.0667	0.0446	0.003	0.0667	310	310	310	0	0
AASS	NM_005763	0.1697	0.0098	0.0576	0.1417	0.0075	0.0531	927	926	852	1	75
AATF	NM_012138	0.2375	0.013	0.0547	0.2375	0.013	0.0547	561	563	563	-2	-2
ABCA1	NM_005502	0.3314	0.6887	2.0782	0.0858	0.0053	0.0616	2262	2262	2582	0	-320
ABCA3	NM_001089	0.125	0.0204	0.1635	0.0431	0.0059	0.1369	1705	1705	1708	0	-3	X
ABCB1	NM_000927	0.3992	0.0192	0.0481	0.4076	0.0192	0.0471	1281	1284	1284	-3	-3
ABCB10	NM_012089	0.2863	0.0222	0.0774	0.2924	0.0222	0.0758	739	739	739	0	0
ABCB11	NM_003742	0.281	0.0217	0.0771	0.2204	0.0141	0.064	1322	1321	1226	0	96
ABCC2	NM_000392	0.4415	0.7613	1.7242	0.4696	0.0214	0.0455	1546	1546	1542	0	4	X
ABCD1	NM_000033	0.0703	0.0106	0.1509	0.0703	0.0106	0.1509	746	746	746	0	0
ABCG5	NM_022436	0.4812	0.0305	0.0633	0.4812	0.0305	0.0633	652	652	652	0	0
ABHD14A	NM_015407	0.2006	0.0157	0.0781	0.2301	0.0157	0.0681	272	272	668	0	-396
ABHD15	NM_198147	0.1111	0.0155	0.1391	0.1111	0.0155	0.1391	469	468	468	1	1
ABHD4	NM_022060	0.0901	0.007	0.0775	0.0901	0.007	0.0775	343	343	343	0	0
ABHD5	NM_016006	0.0799	0.004	0.0498	0.0799	0.004	0.0498	350	350	350	0	0
ABHD6	NM_020676	0.0388	0.0028	0.0712	0.0388	0.0028	0.0712	338	338	338	0	0
ABHD8	NM_024527	0.0393	0.0052	0.1318	0.0393	0.0052	0.1318	440	441	441	-1	-1
ABRA	NM_139166	0.2356	0.0186	0.079	0.2356	0.0186	0.079	382	382	382	0	0
ABT1	NM_013375	0.1421	0.0135	0.0947	0.1487	0.0134	0.0902	273	273	277	0	-4
ACAA2	NM_006111	0.2255	0.0129	0.0571	0.2255	0.0129	0.0571	398	398	398	0	0
ACAD8	NM_014384	0.2193	0.0228	0.104	0.2193	0.0228	0.104	416	416	416	0	0
ACAD9	NM_014049	0.2222	0.0161	0.0725	0.2391	0.0165	0.069	622	622	499	0	123
ACADS	NM_000017	0.0372	0.0051	0.1366	0.0372	0.0051	0.1366	413	413	413	0	0
ACADSB	NM_001609	0.3164	0.0222	0.07	0.3164	0.0222	0.07	433	433	433	0	0
ACAP1	NM_014716	0.1041	0.0072	0.0695	0.1021	0.0074	0.0729	741	741	696	0	45
ACAP2	NM_012287	0.0376	0.0023	0.0623	0.0376	0.0023	0.0623	779	779	779	0	0
ACAT1	NM_000019	0.2088	0.0073	0.0351	0.2088	0.0073	0.0351	428	428	428	0	0
ACAT2	NM_005891	0.5938	0.047	0.0792	0.3333	0.0204	0.0611	398	398	398	0	0
ACBD3	NM_022735	0.1529	0.0068	0.0442	0.1529	0.0068	0.0442	529	529	529	0	0
ACCSL	NM_001031854	0.391	0.0284	0.0727	0.391	0.0284	0.0727	569	569	569	0	0
ACER1	NM_133492	0.1054	0.0158	0.15	0.1054	0.0158	0.15	265	265	265	0	0
ACN9	NM_020186	0.4082	0.0291	0.0712	0.4082	0.0291	0.0712	126	126	126	0	0
ACO1	NM_002197	0.081	0.005	0.0615	0.0828	0.005	0.0602	890	890	890	0	0
ACO2	NM_001098	0.0483	0.005	0.1032	0.0483	0.005	0.1032	781	781	781	0	0
ACOT1	NM_001037161	0.2973	0.9856	3.3146	0.3359	0.0273	0.0812	422	422	689	0	-267
ACOT12	NM_130767	0.1504	0.0116	0.0771	0.146	0.0116	0.0794	556	556	556	0	0
ACOT4	NM_152331	0.3138	0.0243	0.0776	0.3138	0.0243	0.0776	422	422	422	0	0
ACOT6	NM_001037162	0.3619	0.0225	0.0621	0.3619	0.0225	0.0621	208	208	208	0	0
ACOX2	NM_003500	0.2998	0.0244	0.0814	0.2804	0.0194	0.0691	682	682	645	0	37
ACRBP	NM_032489	0.3238	0.023	0.0711	0.3238	0.023	0.0711	544	544	544	0	0
ACSM4	NM_001080454	0.4887	0.0228	0.0466	0.4834	0.0221	0.0457	581	581	581	0	0
ACTA1	NM_001100	0	0	0.1667	0	0	0.1667	378	378	378	0	0
ACTB	NM_001101	0	0	0.174	0	0	0.1798	376	376	376	0	0
ACTBL2	NM_001017992	0.0565	0.0058	0.1026	0.0565	0.0058	0.1026	377	377	377	0	0
ACTC1	NM_005159	0	0	0.0486	0	0	0.0564	378	378	335	0	43
ACTL6B	NM_016188	0	0	0.0992	0	0	0.094	427	427	427	0	0
ACTL7A	NM_006687	0.0598	0.0051	0.0859	0.0598	0.0051	0.0859	436	435	436	0	0
ACTL7B	NM_006686	0.0392	0.0085	0.216	0.0392	0.0085	0.216	416	416	416	0	0
ACTL8	NM_030812	0.0998	0.011	0.1099	0.1045	0.011	0.1049	367	367	367	0	0
ACTN2	NM_001103	0.0093	0.001	0.1046	0.0262	0.0044	0.1687	895	895	895	0	0
ACTN4	NM_004924	0	0	0.2092	0	0	0.2028	912	912	912	0	0
ACTR10	NM_018477	0.5924	0.063	0.1063	0.1087	0.0044	0.0403	418	418	392	0	26
ACTR1B	NM_005735	0.0223	0.0026	0.1159	0.0197	0.0023	0.1183	377	377	338	0	39
ACTR5	NM_024855	0.1265	0.0079	0.0622	0.1265	0.0079	0.0622	608	608	608	0	0
ACTR6	NM_022496	0	0	0.0474	0	0	0.0474	397	397	429	0	-32
ACY3	NM_080658	0.1877	0.0222	0.1185	0.1877	0.0222	0.1185	320	320	320	0	0
ADAM10	NM_001110	0.0762	0.003	0.039	0	0	0.0396	749	749	749	0	0
ADAM20	NM_003814	0.3927	0.6819	1.7365	0.8301	0.0351	0.0423	777	776	329	1	448
ADAM32	NM_145004	0.6167	0.0496	0.0804	0.6167	0.0496	0.0804	788	791	791	-3	-3
ADAMTS1	NM_006988	0.0539	0.0047	0.0871	0.0539	0.0047	0.0871	968	968	968	0	0
ADAMTS10	NM_030957	0.0418	0.0047	0.113	0.0418	0.0047	0.113	1104	1104	1104	0	0
ADAMTS15	NM_139055	0.0344	0.0052	0.1519	0.034	0.0052	0.154	951	951	951	0	0
ADAMTS19	NM_133638	0.1742	0.007	0.0404	0.1742	0.007	0.0404	1208	1208	1214	0	-6
ADAMTS3	NM_014243	0.2132	0.0112	0.0524	0.1575	0.0073	0.0462	1206	1206	1050	0	156
ADAMTS4	NM_005099	0.428	0.0642	0.1499	0.0738	0.0045	0.061	838	838	827	0	11	X
ADAMTS5	NM_007038	0.1298	0.0106	0.0819	0.1337	0.0111	0.0829	931	931	931	0	0
ADAP1	NM_006869	0.0153	0.0043	0.2798	0.0153	0.0043	0.2798	375	375	375	0	0
ADCK2	NM_052853	0.3153	0.0225	0.0712	0.3153	0.0225	0.0712	627	627	627	0	0
ADCK5	NM_174922	0.0955	0.0151	0.1581	0.0955	0.0151	0.1581	581	581	581	0	0
ADCY1	NM_021116	0.0693	0.006	0.086	0.0455	0.0036	0.0794	1120	1120	1120	0	0
ADCY2	NM_020546	0.0471	0.0035	0.0744	0.0471	0.0035	0.0744	1092	1092	1092	0	0
ADCY7	NM_001114	0.0568	0.012	0.2107	0.0364	0.0073	0.1999	1081	1079	1057	2	24
ADCY8	NM_001115	0.1229	0.5978	4.8659	0.0205	0.0011	0.0553	1252	1252	1175	0	77	X
ADCY9	NM_001116	0.1987	0.0438	0.2204	0.0571	0.006	0.1046	1354	1354	873	0	481
ADH1A	NM_000667	0.3535	0.0326	0.0923	0.3756	0.0292	0.0777	376	376	376	0	0
ADH1B	NM_000668	0.3296	0.0169	0.0514	0.3109	0.0169	0.0544	376	376	376	0	0
ADH5	NM_000671	0.1494	0.0086	0.0579	0.0709	0.0037	0.0517	375	375	375	0	0
ADIPOR2	NM_024551	0.1104	0.006	0.0546	0.1104	0.006	0.0546	387	387	387	0	0
ADM	NM_001124	0.2334	0.0191	0.082	0.2334	0.0191	0.082	186	186	186	0	0
ADNP2	NM_014913	0.0903	0.0081	0.0899	0.0903	0.0081	0.0899	1132	1126	1181	6	-49
ADO	NM_032804	0.2532	0.9145	3.6117	0.0415	0.0059	0.1435	271	271	348	0	-77
ADORA2B	NM_000676	0.1763	0.0127	0.0721	0.1763	0.0127	0.0721	333	332	395	1	-62
ADPRH	NM_001125	0.5952	1.0518	1.7672	0.1923	0.0107	0.0559	358	358	365	0	-7
ADPRHL2	NM_017825	0.0744	0.0075	0.1014	0.0744	0.0075	0.1014	364	364	365	-1	-1
ADRA1B	NM_000679	0.0275	0.0023	0.0835	0.0275	0.0023	0.0835	521	519	519	2	2
ADRA2A	NM_000681	0.0573	0.0139	0.2426	0.0573	0.0139	0.2426	466	466	466	0	0
ADRB2	NM_000024	0.1774	0.0094	0.0529	0.1774	0.0094	0.0529	414	416	416	-2	-2
ADSS	NM_001126	0.079	0.0049	0.0618	0.079	0.0049	0.0618	457	457	457	0	0
AFM	NM_001133	0.632	0.1179	0.1866	0.4147	0.0266	0.0642	600	600	520	0	80
AFP	NM_001134	0.1424	0.0105	0.0734	0.1518	0.0105	0.0688	610	610	610	0	0
AGPAT4	NM_020133	0.4336	0.0865	0.1996	0.0894	0.0071	0.0794	379	379	555	0	-176
AGPAT5	NM_018361	0.0803	0.0039	0.0486	0.0803	0.0039	0.0486	365	365	365	0	0
AGPS	NM_003659	0.4276	0.0377	0.0883	0.061	0.0028	0.046	659	661	694	-2	-35
AGRP	NM_001138	0.2914	0.0234	0.0802	0.2914	0.0234	0.0802	133	133	133	0	0
AGTR2	NM_000686	0.0879	0.0052	0.0593	0.0879	0.0052	0.0593	364	364	364	0	0
AGXT	NM_000030	0.1464	0.0299	0.2042	0.1464	0.0299	0.2042	393	393	415	0	-22
AGXT2	NM_031900	0.2356	0.6973	2.9602	0.2388	0.0182	0.0761	514	518	493	-5	21
AHSA1	NM_012111	0.0385	0.0015	0.0379	0.0385	0.0015	0.0379	339	339	339	0	0
AHSG	NM_001622	0.9032	0.0735	0.0814	0.9032	0.0735	0.0814	368	368	368	0	0
AHSP	NM_016633	0.5808	0.0285	0.0491	0.5808	0.0285	0.0491	103	103	103	0	0
AIM2	NM_004833	0.7896	0.0423	0.0536	0.7891	0.0423	0.0536	344	344	344	0	0
AIP	NM_003977	0.1046	0.381	3.6413	0.1077	0.009	0.0834	331	331	389	0	-58
AK7	NM_152327	0.2812	0.0174	0.062	0.2812	0.0174	0.062	724	724	724	0	0
AKAP10	NM_007202	0.2107	0.0088	0.0419	0.1937	0.0078	0.0402	663	663	584	0	79
AKAP11	NM_016248	0.455	0.0258	0.0568	0.4427	0.023	0.052	1902	1899	1861	3	41
AKAP3	NM_006422	0.3555	0.0248	0.0697	0.3584	0.0252	0.0704	854	858	858	-4	-4
AKAP5	NM_004857	0.5366	0.0271	0.0505	0.5366	0.0271	0.0505	428	428	428	0	0
AKAP6	NM_004274	0.3286	0.0129	0.0393	0.3286	0.0129	0.0393	2320	2320	2320	0	0
AKAP8	NM_005858	0.1795	0.0193	0.1074	0.173	0.0174	0.1003	693	691	662	2	31
AKR1B1	NM_001628	0.1365	0.0099	0.0726	0.1365	0.0099	0.0726	317	317	317	0	0
AKR1B10	NM_020299	0.1357	0.0158	0.1163	0.1931	0.0185	0.0958	317	317	317	0	0
AKR1C1	NM_001353	0.4696	0.031	0.0661	0.4696	0.031	0.0661	324	324	324	0	0
AKR7A2	NM_003689	0.1752	0.0202	0.115	0.1752	0.0202	0.115	360	360	360	0	0
AKR7A3	NM_012067	0.2522	0.0466	0.1848	0.204	0.027	0.1322	332	332	332	0	0
ALDH1A1	NM_000689	0.0798	0.0055	0.0685	0.0798	0.0055	0.0685	502	502	521	0	-19
ALDH1A3	NM_000693	0.0899	0.0082	0.0916	0.0899	0.0082	0.0916	513	513	513	0	0
ALDH1B1	NM_000692	0.0697	0.0085	0.1223	0.0697	0.0085	0.1223	518	518	518	0	0
ALDH6A1	NM_005589	0.5126	0.0102	0.0198	0.5126	0.0102	0.0198	536	538	538	-2	-2
ALDOB	NM_000035	0.066	0.0039	0.0589	0.0701	0.0039	0.0555	365	365	365	0	0
ALDOC	NM_005165	0.057	0.0041	0.0727	0.0565	0.0039	0.0692	365	365	346	0	19
ALG1	NM_019109	0.254	1.0768	4.2395	0.285	0.025	0.0878	465	465	474	0	-9
ALG10	NM_032834	0.4409	0.0176	0.04	0.4409	0.0176	0.04	474	474	474	0	0
ALG6	NM_013339	0.186	0.0107	0.0573	0.2383	0.0129	0.054	508	508	458	0	50
ALKBH1	NM_006020	0.5442	0.0657	0.1206	0.4302	0.0167	0.0388	390	390	556	0	-166
ALKBH7	NM_032306	0.2364	0.0113	0.048	0.2364	0.0113	0.048	222	222	222	0	0
ALOX12	NM_000697	0.2719	0.0179	0.0656	0.2719	0.0179	0.0656	664	664	664	0	0
ALOX12B	NM_001139	0.0975	0.0217	0.2228	0.0393	0.0066	0.1669	702	702	333	0	369
ALOX15	NM_001140	0.2592	0.0261	0.1007	0.2592	0.0261	0.1007	663	663	663	0	0
ALX1	NM_006982	0.1582	0.0031	0.0198	0.0882	0.0027	0.0305	327	327	366	0	-39
ALX3	NM_006492	0.2573	0.0183	0.0712	0.2573	0.0183	0.0712	344	344	344	0	0
ALX4	NM_021926	0.035	0.0042	0.1188	0.035	0.0042	0.1188	412	410	410	2	2
AMBP	NM_001633	0.2207	0.0211	0.0956	0.1884	0.0181	0.096	353	353	309	0	44
AMH	NM_000479	0.4323	0.9436	2.1825	0.1221	0.0243	0.1987	561	563	573	-2	-12
AMIGO1	NM_020703	0	0	0.0403	0	0	0.0403	494	494	494	0	0
AMIGO3	NM_198722	0.1794	0.0158	0.0878	0.1794	0.0158	0.0878	505	504	505	0	0
AMN1	NM_001113402	0.2756	0.0256	0.0929	0.0537	0.0035	0.0646	259	259	388	0	-129
AMZ1	NM_133463	0.0917	0.022	0.2404	0.0917	0.022	0.2404	499	502	567	-3	-68
ANAPC1	NM_022662	0.0731	0.0053	0.073	0.0498	0.0029	0.0592	1945	1945	1824	0	121
ANGEL1	NM_015305	0.249	0.0151	0.0605	0.2448	0.0155	0.0634	671	668	660	3	11
ANGPT4	NM_015985	0.2052	0.0212	0.1032	0.2052	0.0212	0.1032	504	504	504	0	0
ANGPTL2	NM_012098	0.01	0.0009	0.0916	0.0155	0.0017	0.107	494	494	504	0	-10
ANGPTL3	NM_014495	0.4358	0.0234	0.0536	0.3107	0.0138	0.0443	461	461	458	0	3
ANGPTL5	NM_178127	0.1428	0.011	0.0772	0.1428	0.011	0.0772	389	389	389	0	0
ANGPTL7	NM_021146	0.045	0.005	0.1101	0.045	0.005	0.1101	347	345	345	2	2
ANKH	NM_054027	0	0	0.086	0	0	0.086	493	493	493	0	0
ANKMY2	NM_020319	0.046	0.0031	0.0679	0.046	0.0031	0.0679	442	442	442	0	0
ANKRA2	NM_023039	0.046	0.0014	0.0308	0.046	0.0014	0.0308	314	314	314	0	0
ANKRD1	NM_014391	0.1353	0.0046	0.034	0.1353	0.0046	0.034	320	320	320	0	0
ANKRD13A	NM_033121	0.3103	0.0312	0.1004	0.0428	0.0024	0.0563	591	591	591	0	0
ANKRD22	NM_144590	0.2063	0.0075	0.0363	0.2063	0.0075	0.0363	192	192	192	0	0
ANKRD32	NM_032290	0.3574	0.0112	0.0312	0.3574	0.0112	0.0312	1059	1060	1060	-1	-1
ANKRD34B	NM_001004441	0.3083	0.0136	0.044	0.3083	0.0136	0.044	515	515	515	0	0
ANKRD34C	NM_001146341	0.2168	0.014	0.0644	0.2168	0.014	0.0644	536	536	536	0	0
ANKRD40	NM_052855	0.3643	0.0089	0.0243	0.2169	0.0055	0.0253	369	366	288	3	81
ANKRD49	NM_017704	0.0979	0.0058	0.0589	0.0979	0.0058	0.0589	240	240	240	0	0
ANKRD52	NM_173595	0.2846	0.0227	0.0796	0.0106	0.0005	0.0434	1077	1077	1036	0	41
ANKS1A	NM_015245	0.0958	0.008	0.0833	0.0958	0.008	0.0833	1135	1132	1132	3	3
ANKS4B	NM_145865	0.4684	0.0229	0.0489	0.4684	0.0229	0.0489	418	418	418	0	0
ANO3	NM_031418	0.015	0.0009	0.0628	0.0154	0.0009	0.0614	982	982	982	0	0
ANP32A	NM_006305	0	0	0.0272	0	0	0.0272	250	250	250	0	0
ANPEP	NM_001150	0.1522	0.0202	0.1327	0.156	0.0206	0.1323	968	969	969	-1	-1
ANXA1	NM_000700	0.0831	0.0048	0.0574	0.0831	0.0048	0.0574	347	347	362	0	-15
ANXA10	NM_007193	0.3617	0.0142	0.0394	0.3617	0.0142	0.0394	325	325	325	0	0
ANXA3	NM_005139	0.2675	0.0148	0.0552	0.2675	0.0148	0.0552	324	324	324	0	0
ANXA4	NM_001153	0.1584	0.0059	0.037	0.1584	0.0059	0.037	322	322	322	0	0
ANXA5	NM_001154	0.2545	0.0201	0.079	0.1159	0.0074	0.0638	321	321	486	0	-165
ANXA9	NM_003568	0.4251	0.029	0.0682	0.4251	0.029	0.0682	346	346	346	0	0
AOX1	NM_001159	0.2311	0.3144	1.3605	0.374	0.0223	0.0597	1339	1339	1335	0	4
AP1G2	NM_003917	0.3118	0.0165	0.0529	0.3118	0.0165	0.0529	786	786	786	0	0
AP3S1	NM_001284	0.2989	1.0114	3.3843	0	0	0.0366	194	194	294	0	-100	X
AP4M1	NM_004722	0.0474	0.0042	0.0876	0.0474	0.0042	0.0876	454	454	454	0	0
APBA1	NM_001163	0.1432	0.0344	0.2399	0.0456	0.0072	0.1567	838	839	779	-1	59
APBA3	NM_004886	0.0837	0.0154	0.184	0.0837	0.0154	0.184	576	576	576	0	0
APBB1IP	NM_019043	0.3813	0.024	0.0629	0.3647	0.0232	0.0635	667	663	663	4	4
APEH	NM_001640	0.1287	0.0056	0.0439	0.1287	0.0056	0.0439	733	733	733	0	0
APLF	NM_173545	0.7612	0.0592	0.0778	0.5795	0.0234	0.0404	512	512	477	0	35
APLN	NM_017413	0.4854	0.9766	2.0121	0.4391	0.0235	0.0535	78	78	381	0	-303
APLNR	NM_005161	0.0271	0.0042	0.1549	0.0271	0.0042	0.1549	381	381	381	0	0
APOA1	NM_000039	0.1672	0.0214	0.128	0.1672	0.0214	0.128	268	268	268	0	0
APOA2	NM_001643	0.4066	0.0326	0.0801	0.4083	0.0326	0.0798	101	101	101	0	0
APOB	NM_000384	0.5141	0.0276	0.0536	0.5072	0.0274	0.054	4564	4556	4536	8	28
APOBEC2	NM_006789	0.1547	0.0082	0.0527	0.1547	0.0082	0.0527	225	225	225	0	0
APOBEC3C	NM_014508	0.9686	0.0974	0.1006	0.9015	0.0915	0.1015	191	191	191	0	0
APOC3	NM_000040	0.3624	0.069	0.1905	0.3624	0.069	0.1905	100	100	100	0	0
APOE	NM_000041	0.1282	0.033	0.2574	0.1349	0.0256	0.1898	318	318	264	0	54
APOOL	NM_198450	0.3566	0.0185	0.0519	0.3729	0.02	0.0536	269	269	269	0	0
APPBP2	NM_006380	0.0226	0.0008	0.034	0.0226	0.0008	0.034	586	586	586	0	0
AQP11	NM_173039	0.1597	0.0108	0.0674	0.1597	0.0108	0.0674	272	272	272	0	0
AQP5	NM_001651	0.1149	0.0194	0.1684	0.0342	0.0047	0.1363	266	266	303	0	-37
AQP7	NM_001170	0.2173	0.0185	0.0853	0.2173	0.0185	0.0853	343	343	343	0	0
AQP8	NM_001169	0.1431	0.0194	0.1355	0.1431	0.0194	0.1355	262	262	262	0	0
AQP9	NM_020980	0.333	0.024	0.0721	0.333	0.024	0.0721	296	296	296	0	0
AQR	NM_014691	0.0456	0.0033	0.0733	0.0449	0.0033	0.0725	1486	1493	1522	-7	-36
ARAP2	NM_015230	0.2809	0.0233	0.083	0.2577	0.0132	0.0513	1705	1704	1451	1	254
ARAP3	NM_022481	0.191	0.0136	0.071	0.1752	0.0125	0.0711	1545	1547	1479	-2	66
ARC	NM_015193	0.2837	1.1469	4.0429	0.0286	0.0098	0.341	397	397	512	0	-115
AREG	NM_001657	0.3089	0.0163	0.0528	0.3089	0.0163	0.0528	253	253	253	0	0
ARF4	NM_001660	0	0	0.066	0	0	0.066	181	181	181	0	0
ARFGEF1	NM_006421	0.0711	0.0025	0.0351	0.0696	0.0025	0.0358	1850	1850	1850	0	0
ARFGEF2	NM_006420	0.0534	0.003	0.0569	0.0374	0.0021	0.0572	1786	1786	1744	0	42
ARG2	NM_001172	0.0977	0.0053	0.0544	0.0918	0.0053	0.058	355	355	355	0	0
ARHGAP1	NM_004308	0.176	0.027	0.1536	0.0395	0.0047	0.12	440	440	459	0	-19
ARHGAP10	NM_024605	0.4649	0.0484	0.1041	0.1543	0.0092	0.0593	787	787	796	0	-9
ARHGAP15	NM_018460	0.1102	0.005	0.0451	0.1102	0.005	0.0451	476	476	476	0	0
ARHGAP31	NM_020754	0.5723	0.0388	0.0677	0.3949	0.0208	0.0526	1445	1443	1452	2	-7
ARHGDIB	NM_001175	0.6725	0.2411	0.3585	0.0976	0.0095	0.0973	202	202	199	0	3
ARHGEF37	NM_001001669	0.3012	0.0224	0.0744	0.3012	0.0224	0.0744	676	676	676	0	0
ARID3C	NM_001017363	0.486	0.0288	0.0592	0.486	0.0288	0.0592	413	411	412	1	1
ARL1	NM_001177	0.6246	0.0847	0.1356	0	0	0.0542	182	182	157	0	25
ARL10	NM_173664	0.0324	0.0068	0.2115	0.0324	0.0068	0.2115	245	245	245	0	0
ARL14	NM_025047	0.3728	0.0177	0.0475	0.3728	0.0177	0.0475	193	193	193	0	0
ARL15	NM_019087	0.1594	0.0046	0.0289	0.1594	0.0046	0.0289	205	205	205	0	0
ARL6IP6	NM_152522	0.3542	0.0231	0.0651	0.3542	0.0231	0.0651	227	227	227	0	0
ARL9	NM_206919	1.0304	0.0251	0.0243	1.0304	0.0251	0.0243	124	124	206	0	-82
ARMC2	NM_032131	0.5541	0.0182	0.0329	0.5541	0.0182	0.0329	868	868	933	0	-65
ARMC4	NM_018076	0.3402	0.0211	0.0619	0.3371	0.0207	0.0613	1045	1045	1045	0	0
ARMC7	NM_024585	0.0847	0.0105	0.1245	0.0847	0.0105	0.1245	199	199	199	0	0
ARMCX1	NM_016608	0.1257	0.0054	0.0431	0.1257	0.0054	0.0431	454	454	454	0	0
ARPC1B	NM_005720	0.0541	0.0176	0.3262	0.0074	0.0021	0.2847	373	373	365	0	8
ARPC3	NM_005719	0	0	0.0914	0	0	0.0874	179	179	171	0	8
ARRDC3	NM_020801	0.0377	0.0011	0.0305	0.0377	0.0011	0.0305	415	415	415	0	0
ARRDC4	NM_183376	0.1097	0.0091	0.0832	0.1097	0.0091	0.0832	419	419	419	0	0
ARSE	NM_000047	0.2352	0.0315	0.134	0.2132	0.0261	0.1224	590	590	615	0	-25
ARSJ	NM_024590	0.3581	0.0156	0.0436	0.2175	0.0071	0.0329	600	600	597	0	3
ARSK	NM_198150	0.2458	0.0215	0.0874	0.2628	0.0207	0.0787	537	537	602	0	-65
ART1	NM_004314	0.2458	0.0235	0.0955	0.2458	0.0235	0.0955	328	328	328	0	0
ARX	NM_139058	0.0255	0.003	0.1187	0.0255	0.003	0.1187	563	563	563	0	0
AS3MT	NM_020682	0.3302	0.0148	0.0448	0.3925	0.0238	0.0607	375	374	375	0	0
ASB1	NM_001040445	0.0365	0.0042	0.1152	0.0365	0.0042	0.1152	336	336	336	0	0
ASB15	NM_080928	0.1907	0.012	0.063	0.1907	0.012	0.063	589	589	589	0	0
ASB16	NM_080863	0.1072	0.0141	0.1318	0.1048	0.0141	0.1349	454	454	454	0	0
ASB5	NM_080874	0.0421	0.0043	0.1022	0.0421	0.0043	0.1022	330	330	330	0	0
ASB8	NM_024095	0	0	0.0511	0	0	0.0511	289	289	289	0	0
ASCL1	NM_004316	0	0	0.1562	0	0	0.1562	237	239	239	-2	-2
ASCL3	NM_020646	0.1898	0.0258	0.1359	0.1898	0.0258	0.1359	182	182	182	0	0
ASCL4	NM_203436	0.3831	0.043	0.1122	0.3831	0.043	0.1122	174	173	174	0	0
ASPHD2	NM_020437	0.0851	0.0063	0.0735	0.0722	0.0052	0.0714	370	370	370	0	0
ASPRV1	NM_152792	0.1811	0.0182	0.1005	0.1811	0.0182	0.1005	344	344	344	0	0
ASTE1	NM_014065	0.5038	0.024	0.0476	0.521	0.024	0.0461	680	680	680	0	0
ASZ1	NM_130768	0.2169	0.016	0.0738	0.1955	0.0127	0.0649	476	476	444	0	32
ATF1	NM_005171	0.063	0.0017	0.0272	0.063	0.0017	0.0272	272	271	271	1	1
ATG2B	NM_018036	0.1383	0.0064	0.0463	0.1365	0.0064	0.0469	2079	2079	2079	0	0
ATG4D	NM_032885	0.0914	0.0063	0.069	0.0914	0.0063	0.069	475	475	475	0	0
ATOH1	NM_005172	0.1352	0.0101	0.075	0.1288	0.0102	0.0789	355	355	355	0	0
ATP11B	NM_014616	0.3242	0.0397	0.1224	0.067	0.0035	0.0529	1178	1178	1105	0	73
ATP13A5	NM_198505	0.5354	0.0252	0.0471	0.5354	0.0252	0.0471	1219	1219	1219	0	0
ATP1A2	NM_000702	0.0119	0.0013	0.1082	0.012	0.0013	0.1067	1021	1021	1021	0	0
ATP4B	NM_000705	0.1218	0.0162	0.1328	0.1218	0.0162	0.1328	292	292	292	0	0
ATP5B	NM_001686	0.5095	0.0595	0.1168	0.1404	0.0071	0.0505	530	530	508	0	22
ATP5E	NM_006886	0.1613	0.0178	0.1102	0.1613	0.0178	0.1102	52	52	52	0	0
ATP5F1	NM_001688	0.5795	0.0507	0.0875	0.5795	0.0507	0.0875	257	257	257	0	0
ATP5L	NM_006476	0	0	0.0661	0	0	0.0661	104	104	104	0	0
ATP5O	NM_001697	1.3098	0.0508	0.0388	0.1371	0.0134	0.0979	214	214	214	0	0
ATP6AP2	NM_005765	0.1719	0.0063	0.0364	0.1697	0.0057	0.0333	351	351	319	0	32
ATP6V0A2	NM_012463	0.1623	0.0169	0.104	0.0879	0.0071	0.0809	857	857	805	0	52
ATP6V0D2	NM_152565	0.1417	0.0055	0.0387	0.1417	0.0055	0.0387	351	351	351	0	0
ATP6V0E1	NM_003945	1.0078	0.128	0.127	0.1338	0.0058	0.0437	82	82	82	0	0
ATP6V1A	NM_001690	0.0195	0.0007	0.0366	0.0195	0.0007	0.0366	618	618	618	0	0
ATP6V1B1	NM_001692	0.0159	0.0016	0.1032	0.0159	0.0016	0.1032	514	514	514	0	0
ATP6V1B2	NM_001693	0.0133	0.0009	0.0714	0.0133	0.0009	0.0714	512	512	541	0	-29
ATP6V1C1	NM_001695	0	0	0.0335	0	0	0.0335	383	383	383	0	0
ATP6V1D	NM_015994	0	0	0.0599	0	0	0.0599	248	248	248	0	0
ATPAF2	NM_145691	0.1094	0.0091	0.0834	0.1094	0.0091	0.0834	290	290	290	0	0
ATXN7L2	NM_153340	0.5158	0.0554	0.1074	0.1973	0.0091	0.0459	723	723	1163	0	-440
AVP	NM_000490	0.2271	0.7425	3.27	0.0318	0.0111	0.3475	165	165	425	0	-260
AVPI1	NM_021732	0.478	0.0206	0.0431	0.478	0.0206	0.0431	148	148	148	0	0
AVPR1A	NM_000706	0.1379	0.0126	0.0914	0.1381	0.0126	0.0913	419	419	422	0	-3
AVPR1B	NM_000707	0.1595	0.0198	0.1244	0.1595	0.0198	0.1244	425	425	425	0	0
AWAT1	NM_001013579	0.2337	0.0124	0.0532	0.2337	0.0124	0.0532	329	329	329	0	0
AWAT2	NM_001002254	0.8768	0.0532	0.0607	0.8768	0.0532	0.0607	334	334	334	0	0
AXIN2	NM_004655	0.5091	0.581	1.1413	0.1421	0.0091	0.0639	844	845	768	-1	76	X
B2M	NM_004048	0.5264	0.0414	0.0787	0.5264	0.0414	0.0787	120	120	120	0	0
B3GALT2	NM_003783	0.0218	0.0011	0.0512	0.0218	0.0011	0.0512	423	423	423	0	0
B3GALT4	NM_003782	0.131	0.0124	0.0948	0.131	0.0124	0.0948	379	384	384	-5	-5
B3GAT2	NM_080742	0.0795	0.0054	0.0684	0.0749	0.0054	0.0728	324	324	324	0	0
B3GNT3	NM_014256	0.3059	0.0425	0.1389	0.3059	0.0425	0.1389	373	374	374	-1	-1
B3GNT5	NM_032047	0.1748	0.0153	0.0873	0.1748	0.0153	0.0873	379	378	378	1	1
B3GNT7	NM_145236	0.1553	0.6332	4.0771	0.1067	0.0161	0.1509	402	402	398	0	4
B3GNT8	NM_198540	0.2299	0.0141	0.0613	0.2299	0.0141	0.0613	398	398	398	0	0
B4GALNT3	NM_173593	0.2071	0.0284	0.1371	0.2048	0.0284	0.1387	999	997	997	2	2
B4GALT5	NM_004776	0.0272	0.0013	0.0468	0.0277	0.0012	0.0436	389	389	367	0	22
B4GALT6	NM_004775	0.0236	0.0013	0.0535	0.0236	0.0013	0.0535	383	383	383	0	0
B4GALT7	NM_007255	0.0697	0.0151	0.2169	0.0697	0.0151	0.2169	328	328	328	0	0
B9D2	NM_030578	0.0357	0.0049	0.1365	0.0327	0.0049	0.1488	176	176	176	0	0
BAG2	NM_004282	0.3644	0.0043	0.0119	0.3644	0.0043	0.0119	212	212	212	0	0
BAG3	NM_004281	0.3023	0.0171	0.0564	0.3132	0.0171	0.0545	576	576	576	0	0
BAI3	NM_001704	0.3173	0.0217	0.0684	0.0724	0.0028	0.0384	1523	1523	1479	0	44
BAMBI	NM_012342	0.1396	0.0072	0.0516	0.1396	0.0072	0.0516	261	261	279	0	-18
BAP1	NM_004656	0.0769	0.006	0.0783	0.0793	0.006	0.076	730	730	730	0	0
BARD1	NM_000465	0.2958	0.0221	0.0746	0.2958	0.0221	0.0746	778	778	778	0	0
BARHL2	NM_020063	0.1665	0.0112	0.0674	0.1665	0.0112	0.0674	388	389	389	-1	-1
BATF	NM_006399	0	0	0.1182	0	0	0.1182	126	126	126	0	0
BBOX1	NM_003986	0.3702	0.0816	0.2203	0.175	0.0133	0.0758	388	388	320	0	68
BBS10	NM_024685	0.6011	0.0281	0.0468	0.6011	0.0281	0.0468	724	721	721	3	3
BBS2	NM_031885	0.2668	0.0127	0.0477	0.2668	0.0127	0.0477	722	722	722	0	0
BCHE	NM_000055	0.7096	0.1689	0.238	0.3492	0.0197	0.0563	603	603	602	0	1	X
BCL2L15	NM_001010922	0.5395	0.0448	0.0831	0.5395	0.0448	0.0831	164	164	164	0	0
BCL3	NM_005178	0.2727	0.0352	0.1292	0.0521	0.0048	0.0928	455	455	455	0	0
BCL9	NM_004326	0.1432	0.0035	0.0247	0.1432	0.0035	0.0247	1427	1427	1427	0	0
BECN1	NM_003766	0.0366	0.0019	0.0526	0.0339	0.0015	0.0455	451	451	364	0	87
BEND3	NM_001080450	0.0191	0.0033	0.1742	0.0191	0.0033	0.1742	829	829	829	0	0
BEST2	NM_017682	0.0413	0.0059	0.1416	0.0413	0.0059	0.1416	510	510	510	0	0
BEST4	NM_153274	0.0499	0.0054	0.109	0.0499	0.0054	0.109	474	474	474	0	0
BET1	NM_005868		0.0074	0		0.0074	0	119	119	119	0	0
BFAR	NM_016561	0.2149	0.0088	0.0408	0.2149	0.0088	0.0408	451	451	451	0	0
BFSP2	NM_003571	0.128	0.016	0.1253	0.1295	0.0088	0.0677	416	416	416	0	0
BGN	NM_001711	0.0064	0.0012	0.1888	0.0171	0.0033	0.1909	369	369	335	0	34
BHLHE22	NM_152414	0.1152	0.0129	0.1116	0.1124	0.0127	0.113	382	384	381	-2	1
BHLHE40	NM_003670	0.0876	0.0045	0.0514	0.0876	0.0045	0.0514	413	413	413	0	0
BHMT	NM_001713	0.4581	0.0331	0.0722	0.0839	0.0035	0.0413	407	407	423	0	-16
BIK	NM_001197	0.5181	0.0573	0.1106	0.5181	0.0573	0.1106	161	161	161	0	0
BIRC6	NM_016252	0.1027	0.0054	0.0523	0.049	0.0023	0.048	4858	4858	4416	0	442
BLM	NM_000057	0.2126	0.8799	4.1396	0.3646	0.0181	0.0495	1418	1417	438	1	980
BLMH	NM_000386	0.2284	0.0147	0.0642	0.1572	0.0076	0.0481	456	456	438	0	18
BLVRB	NM_000713	0.297	0.0451	0.1517	0.0702	0.0065	0.0923	207	207	197	0	10
BMP10	NM_014482	0.1665	0.0105	0.0628	0.1745	0.0105	0.0599	425	425	425	0	0
BMP15	NM_005448	0.5732	0.0293	0.0511	0.5408	0.0293	0.0542	393	394	394	-1	-1
BMP2	NM_001200	0.1653	0.0061	0.0369	0.1653	0.0061	0.0369	397	397	397	0	0
BMP3	NM_001201	0.3069	0.0222	0.0725	0.3069	0.0222	0.0725	473	475	475	-2	-2
BMP5	NM_021073	0	0	0.047	0	0	0.0563	455	455	418	0	37
BMP6	NM_001718	0.1399	0.0129	0.0925	0.1357	0.013	0.0955	514	512	512	2	2
BMP7	NM_001719	0	0	0.0885	0	0	0.0885	432	432	432	0	0
BMPER	NM_133468	0.1454	0.007	0.0484	0.1454	0.007	0.0484	686	686	686	0	0
BMPR1A	NM_004329	0.0587	0.0026	0.0452	0.0587	0.0026	0.0452	533	533	533	0	0
BMPR2	NM_001204	0.1027	0.0041	0.0399	0.1027	0.0041	0.0399	1039	1039	1039	0	0
BNIP3	NM_004052	0.172	0.2874	1.6713	0.0273	0.0024	0.0891	195	195	220	0	-25
BNIP3L	NM_004331	0.1737	0.0119	0.0686	0.1737	0.0119	0.0686	220	220	220	0	0
BOK	NM_032515	0	0	0.1284	0	0	0.1284	213	213	213	0	0
BOLA1	NM_016074	0.1775	0.024	0.1353	0.1775	0.024	0.1353	138	138	138	0	0
BRAP	NM_006768	0.0736	0.0049	0.067	0.0736	0.0049	0.067	593	593	593	0	0
BRIX1	NM_018321	0.1211	0.0075	0.0619	0.1211	0.0075	0.0619	354	354	354	0	0
BRMS1L	NM_032352	0	0	0.0237	0	0	0.0237	324	324	324	0	0
BRPF3	NM_015695	0.4352	0.0605	0.139	0.1094	0.0054	0.0491	1206	1206	1116	0	90
BRS3	NM_001727	0.3952	0.0142	0.036	0.3952	0.0142	0.036	400	399	399	1	1
BST2	NM_004335	0.6823	0.1049	0.1538	0.6823	0.1049	0.1538	181	183	183	-2	-2
BSX	NM_001098169	0.5519	0.3812	0.6906	0.0557	0.0037	0.0668	234	233	626	1	-392	X
BTAF1	NM_003972	0.0517	0.0021	0.0397	0.0502	0.002	0.0402	1850	1850	1812	0	38
BTBD10	NM_032320	0.0428	0.0021	0.0488	0.0321	0.0019	0.0578	476	476	428	0	48
BTBD17	NM_001080466	0.039	0.0066	0.1699	0.039	0.0066	0.1699	479	479	479	0	0
BTC	NM_001729	0.6052	0.0198	0.0327	0.6773	0.0223	0.0329	179	179	179	0	0
BTG2	NM_006763	0.0201	0.0024	0.1192	0.0201	0.0024	0.1192	159	159	159	0	0
BTG4	NM_017589	0.2299	0.0119	0.0519	0.2299	0.0119	0.0519	224	224	224	0	0
BTK	NM_000061	0.0837	0.0046	0.0551	0	0	0.0588	660	660	640	0	20
BTN1A1	NM_001732	0.3137	0.0181	0.0575	0.3137	0.0181	0.0575	527	527	527	0	0
BUB1	NM_004336	0.1782	0.8452	4.7439	0.4302	0.0175	0.0406	1086	1086	1055	0	31
BYSL	NM_004053	0.1539	0.0108	0.0701	0.1539	0.0108	0.0701	438	439	439	-1	-1
C1QA	NM_015991	0.1827	0.0412	0.2253	0.1827	0.0412	0.2253	246	246	246	0	0
C1QTNF2	NM_031908	0.047	0.004	0.0854	0.047	0.004	0.0854	331	331	331	0	0
C1QTNF5	NM_015645	0.0288	0.0035	0.1229	0.0307	0.0035	0.1152	244	244	344	0	-100
C1QTNF9	NM_178540	0.4048	0.0229	0.0567	0.4048	0.0229	0.0567	334	334	334	0	0
C2CD4A	NM_207322	0.2037	0.0409	0.2008	0.2037	0.0409	0.2008	370	372	372	-2	-2
C2CD4B	NM_001007595	0.2397	0.0607	0.2534	0.2397	0.0607	0.2534	365	365	365	0	0
C3AR1	NM_004054	1.1403	0.0559	0.049	1.1403	0.0559	0.049	483	482	482	1	1
C4BPA	NM_000715	0.5826	0.3099	0.5318	1.0016	0.0671	0.067	598	599	545	-1	53
C5	NM_001735	0.3203	0.0196	0.0611	0.3066	0.0188	0.0615	1677	1677	1647	0	30
C5AR1	NM_001736	0.5394	0.0521	0.0966	0.5242	0.0507	0.0968	351	351	367	0	-16
C7	NM_000587	0.2955	0.0181	0.0614	0.2787	0.018	0.0645	844	844	844	0	0
C8A	NM_000562	0.428	0.0288	0.0674	0.428	0.0288	0.0674	585	585	585	0	0
C8B	NM_000066	0.4254	0.0258	0.0606	0.4254	0.0258	0.0606	592	592	592	0	0
C9	NM_001737	0.7211	0.0417	0.0578	0.7211	0.0417	0.0578	560	562	562	-2	-2
CA11	NM_001217	0.0952	0.0097	0.1017	0.0756	0.0071	0.0939	329	329	329	0	0
CA14	NM_012113	0.3795	0.0162	0.0428	0.4647	0.0239	0.0514	338	337	338	0	0
CA2	NM_000067	0.1583	0.0108	0.068	0.1583	0.0108	0.068	261	261	261	0	0
CA3	NM_005181	0.1902	0.0145	0.0763	0.1902	0.0145	0.0763	261	261	296	0	-35
CA4	NM_000717	0.6061	0.0694	0.1145	0.6061	0.0694	0.1145	313	316	316	-3	-3
CA5B	NM_007220	0.1302	0.0091	0.0699	0.1302	0.0091	0.0699	318	318	318	0	0
CA8	NM_004056	0	0	0.0426	0	0	0.0426	291	291	291	0	0
CACNA1S	NM_000069	0.1767	0.0277	0.157	0.0598	0.0059	0.0983	1874	1874	1837	0	37
CACNG3	NM_006539	0	0	0.042	0	0	0.042	316	316	316	0	0
CAD	NM_004341	0.3864	0.8569	2.2177	0.0648	0.0043	0.0658	2226	2226	410	0	1816
CALB1	NM_004929	0.3985	0.0218	0.0547	0.1623	0.0055	0.0342	262	262	255	0	7
CALCB	NM_000728	1.0258	0.0242	0.0236	1.0258	0.0242	0.0236	128	128	128	0	0
CALML5	NM_017422	0.5142	0.06	0.1167	0.5142	0.06	0.1167	147	146	147	0	0
CALR	NM_004343	0.0143	0.0012	0.0811	0.0143	0.0012	0.0811	418	418	418	0	0
CAMK1	NM_003656	0.0604	0.0048	0.0793	0.0604	0.0048	0.0793	371	371	371	0	0
CAMK4	NM_001744	0.4871	0.0395	0.0811	0.2069	0.0074	0.0356	474	474	649	0	-175
CAMLG	NM_001745	0.0702	0.0048	0.0685	0.0702	0.0048	0.0685	297	297	297	0	0
CAMP	NM_004345	0.8472	0.0693	0.0818	0.8251	0.0676	0.0819	174	174	171	0	3
CAPN7	NM_014296	0.3634	0.0555	0.1526	0.0846	0.0046	0.0548	814	814	870	0	-56
CAPNS2	NM_032330	0.0785	0.0056	0.0716	0.0785	0.0056	0.0716	249	248	249	0	0
CAPZA1	NM_006135	0.0956	0.0016	0.0169	0.0956	0.0016	0.0169	287	287	287	0	0
CAPZA2	NM_006136	0	0	0.0272	0	0	0.0272	287	287	287	0	0
CARD11	NM_032415	0.0067	0.0011	0.1672	0.0069	0.0011	0.154	1155	1155	1196	0	-41
CARD6	NM_032587	0.7052	0.0402	0.057	0.7052	0.0402	0.057	1038	1038	1038	0	0
CARTPT	NM_004291	0.0986	0.0079	0.08	0.0986	0.0079	0.08	117	117	117	0	0
CASD1	NM_022900	0.2072	0.0165	0.0797	0.0496	0.0028	0.0567	798	798	878	0	-80
CASP14	NM_012114	0.3988	0.0295	0.074	0.3988	0.0295	0.074	243	243	243	0	0
CASQ2	NM_001232	0.4968	0.0446	0.0898	0.2307	0.0122	0.0528	400	401	372	-1	28
CAT	NM_001752	0.2684	1.1313	4.2145	0.2152	0.0152	0.0706	528	528	473	0	55
CBL	NM_005188	0.0842	0.0047	0.056	0.0863	0.0047	0.0547	907	908	908	-1	-1
CBLL1	NM_024814	0.0334	0.0009	0.028	0.0334	0.0009	0.028	492	492	492	0	0
CBR1	NM_001757	0.2007	0.0222	0.1105	0.2157	0.0247	0.1144	278	278	343	0	-65
CBX6	NM_014292	0.2083	0.0359	0.1723	0.0729	0.0092	0.1267	413	420	680	-7	-267
CBX7	NM_175709	0	0	0.068	0	0	0.068	252	252	252	0	0
CCDC102A	NM_033212	0.0244	0.0051	0.2077	0.0244	0.0051	0.2077	551	551	551	0	0
CCDC109B	NM_017918	0.2586	0.4542	1.7565	0.4288	0.0253	0.0591	337	337	303	0	34
CCDC11	NM_145020	0.8437	0.0218	0.0258	0.8437	0.0218	0.0258	515	515	515	0	0
CCDC111	NM_152683	0.465	0.0644	0.1385	0.2767	0.0162	0.0585	561	557	549	4	12
CCDC13	NM_144719	0.2593	1.1697	4.5102	0.3171	0.0214	0.0676	716	716	666	0	50
CCDC130	NM_030818	0.2264	0.0538	0.2379	0.0883	0.0123	0.1388	397	399	381	-2	16
CCDC147	NM_001008723	0.2112	0.0119	0.0564	0.2009	0.0113	0.056	873	873	826	0	47
CCDC151	NM_145045	0.251	0.0248	0.0989	0.251	0.0248	0.0989	596	596	596	0	0
CCDC155	NM_144688	0.7127	0.1013	0.1421	0.4699	0.0313	0.0665	563	563	463	0	100
CCDC19	NM_012337	0.0968	0.0077	0.0797	0.0947	0.0064	0.0681	552	552	466	0	86
CCDC22	NM_014008	0.1247	0.0072	0.0574	0.1247	0.0072	0.0574	628	628	628	0	0
CCDC28B	NM_024296	0.0258	0.0022	0.0842	0.0258	0.0022	0.0842	201	201	246	0	-45
CCDC3	NM_031455	0.2097	0.7905	3.7689	0.0313	0.003	0.0953	271	271	784	0	-513
CCDC53	NM_016053	0	0	0.0392	0.074	0.0024	0.0321	195	195	158	0	37
CCDC59	NM_014167	0.5139	0.0436	0.0848	0.5422	0.0457	0.0844	242	242	242	0	0
CCDC6	NM_005436	0.4062	0.9742	2.3985	0.0231	0.001	0.0428	475	475	484	0	-9
CCDC60	NM_178499	0.4069	0.0368	0.0904	0.1899	0.0118	0.0624	551	551	484	0	67
CCDC64	NM_207311	0.1442	0.6059	4.2023	0.1068	0.0065	0.0609	574	575	509	-1	65
CCDC8	NM_032040	0.2412	0.8593	3.5619	0.6615	0.0513	0.0776	539	547	203	-8	336
CCDC85B	NM_006848	0.0134	0.0021	0.1574	0.0134	0.0021	0.1574	203	203	203	0	0
CCDC86	NM_024098	0.3485	0.0257	0.0739	0.3485	0.0257	0.0739	361	361	361	0	0
CCDC89	NM_152723	0.2079	0.7178	3.4518	0.478	0.0239	0.0501	375	375	212	0	163
CCIN	NM_005893	0.1004	0.0096	0.0959	0.1004	0.0096	0.0959	589	589	589	0	0
CCKAR	NM_000730	0.1017	0.009	0.0889	0.1017	0.009	0.0889	429	429	429	0	0
CCL1	NM_002981	2.4911	0.1322	0.0531	1.228	0.0963	0.0784	97	97	71	0	26
CCL11	NM_002986	1.1254	0.0555	0.0493	1.0766	0.0511	0.0475	98	98	98	0	0
CCL13	NM_005408	0.3681	0.0338	0.0918	0.3681	0.0338	0.0918	99	99	99	0	0
CCL17	NM_002987	0.462	0.0462	0.0999	0.462	0.0472	0.1022	95	92	95	3	0	X
CCL18	NM_002988	0.2236	0.0374	0.1671	0.2236	0.0374	0.1671	90	89	89	1	1
CCL19	NM_006274	0.2469	0.0138	0.0558	0.2469	0.0138	0.0558	99	99	99	0	0
CCL2	NM_002982	0.2808	0.8693	3.0953	0.0838	0.0127	0.1515	100	100	97	0	3
CCL21	NM_002989	0.462	0.0283	0.0612	0.462	0.0283	0.0612	135	132	132	3	3
CCL27	NM_006664	0.3219	0.0171	0.0531	0.3219	0.0171	0.0531	113	113	113	0	0
CCL28	NM_148672	0.1635	0.019	0.1163	0.1635	0.019	0.1163	128	128	128	0	0
CCL4	NM_002984	0.183	0.0339	0.1854	0.3727	0.0445	0.1193	93	93	72	0	21
CCL5	NM_002985	0.3193	0.0198	0.0619	0.3193	0.0198	0.0619	92	92	92	0	0
CCL8	NM_005623	0.2683	0.0184	0.0686	0.2683	0.0184	0.0686	100	100	100	0	0
CCNA2	NM_001237	0.1693	0.0061	0.0359	0.1693	0.0061	0.0359	433	433	433	0	0
CCNB1	NM_031966	0.1953	0.0065	0.0332	0.1953	0.0065	0.0332	434	434	434	0	0
CCND1	NM_053056	0.0344	0.0027	0.0792	0.0172	0.0014	0.0791	296	296	296	0	0
CCND2	NM_001759	0.1271	0.0103	0.0808	0.1213	0.0079	0.065	290	290	218	0	72
CCNF	NM_001761	0.1184	0.0115	0.0969	0.1163	0.0115	0.0987	787	787	787	0	0
CCNI	NM_006835	0.1063	0.0025	0.0239	0.1063	0.0025	0.0239	378	378	378	0	0
CCNI2	NM_001039780	0.3744	0.0354	0.0945	0.3744	0.0354	0.0945	369	382	382	-14	-13
CCR10	NM_016602	0.0715	0.0068	0.0945	0.0715	0.0068	0.0945	363	363	363	0	0
CCR4	NM_005508	0.0752	0.0064	0.0847	0.0752	0.0064	0.0847	361	361	361	0	0
CCR7	NM_001838	0.0119	0.0011	0.0915	0.0113	0.0011	0.0964	379	379	379	0	0
CCR8	NM_005201	0.6572	0.0268	0.0408	0.6572	0.0268	0.0408	356	356	356	0	0
CCRN4L	NM_012118	0.1357	0.0081	0.0597	0.1357	0.0081	0.0597	432	432	432	0	0
CCS	NM_005125	0.2141	0.0184	0.0858	0.2141	0.0184	0.0858	275	275	275	0	0
CCT5	NM_012073	0	0	0.0618	0	0	0.0643	542	542	542	0	0
CCT8	NM_006585	0.0541	0.0024	0.0451	0.0541	0.0024	0.0451	549	549	549	0	0
CD160	NM_007053	0.6699	0.04	0.0596	0.6699	0.04	0.0596	182	182	182	0	0
CD180	NM_005582	0.6727	0.175	0.2602	0.601	0.03	0.05	662	662	661	0	1	X
CD1D	NM_001766	0.5093	0.1967	0.3861	0.4662	0.0323	0.0692	336	338	335	-2	1	X
CD2	NM_001767	0.4537	0.0297	0.0655	0.4537	0.0297	0.0655	352	352	352	0	0
CD226	NM_006566	0.4863	0.0331	0.0681	0.4602	0.0331	0.0719	337	337	337	0	0
CD27	NM_001242	0.2522	0.0292	0.1156	0.2522	0.0292	0.1156	261	261	261	0	0
CD2AP	NM_012120	0.2684	0.0177	0.0658	0.2684	0.0177	0.0658	640	640	640	0	0
CD300E	NM_181449	0.5078	0.042	0.0826	0.5853	0.0414	0.0708	206	205	295	1	-89
CD300LB	NM_174892	0.9465	0.1112	0.1175	0.9465	0.1112	0.1175	239	239	239	0	0
CD40LG	NM_000074	0.5049	0.0123	0.0243	0.5049	0.0123	0.0243	262	262	262	0	0
CD52	NM_001803	0.4136	0.0624	0.1509	0.4136	0.0624	0.1509	62	61	61	1	1
CD5L	NM_005894	0.7661	0.0505	0.0659	0.7661	0.0505	0.0659	348	348	348	0	0
CD7	NM_006137	0.2645	0.8613	3.2564	0.3679	0.0628	0.1706	241	241	195	0	46
CD70	NM_001252	0.338	0.0311	0.092	0.338	0.0311	0.092	194	195	195	-1	-1
CD80	NM_005191	0.3648	0.021	0.0577	0.3648	0.021	0.0577	289	289	289	0	0
CD81	NM_004356	0.0317	0.0069	0.2167	0.0317	0.0069	0.2167	237	237	237	0	0
CD9	NM_001769	0.0937	0.0067	0.0712	0.0937	0.0067	0.0712	229	229	229	0	0
CD93	NM_012072	0.1771	0.0235	0.1324	0.1733	0.0241	0.1391	653	652	759	1	-106
CDA	NM_001785	0.189	0.0147	0.078	0.189	0.0147	0.078	147	147	147	0	0
CDC123	NM_006023	0.0618	0.0041	0.0671	0.0618	0.0041	0.0671	337	337	337	0	0
CDC20	NM_001255	0.0259	0.0018	0.0707	0.0259	0.0018	0.0707	500	500	500	0	0
CDC37	NM_007065	0	0	0.2155	0	0	0.2155	379	379	379	0	0
CDC37L1	NM_017913	0.2125	0.0067	0.0315	0.2125	0.0067	0.0315	338	338	338	0	0
CDC40	NM_015891	0.0373	0.0016	0.0423	0.0373	0.0016	0.0423	580	580	580	0	0
CDC42BPG	NM_017525	0.1598	0.0193	0.1208	0.1207	0.0126	0.1044	1552	1553	1562	-1	-10
CDC42EP4	NM_012121	0.0582	0.0107	0.1845	0.0582	0.0107	0.1845	357	357	357	0	0
CDC5L	NM_001253	0.0265	0.0011	0.0434	0.0265	0.0011	0.0434	803	803	803	0	0
CDC6	NM_001254	0.3987	0.0195	0.049	0.3987	0.0195	0.049	561	560	560	1	1
CDC73	NM_024529	0	0	0.0352	0	0	0.0328	532	532	532	0	0
CDH1	NM_004360	0.3613	0.0361	0.0999	0.2795	0.0222	0.0794	883	883	831	0	52
CDH12	NM_004061	0.0501	0.0029	0.0582	0.0501	0.0029	0.0582	795	795	795	0	0
CDH2	NM_001792	0.3332	0.8339	2.5026	0.0985	0.0038	0.0384	907	907	924	0	-17
CDH22	NM_021248	0.1284	0.0262	0.2036	0.0288	0.0039	0.1341	829	836	777	-7	52
CDH5	NM_001795	0.0494	0.0076	0.1533	0.0566	0.0077	0.1351	785	786	671	-1	114
CDH8	NM_001796	0.01	0.0006	0.058	0.0103	0.0006	0.0563	800	800	800	0	0
CDH9	NM_016279	0.1689	0.0205	0.1213	0.0411	0.004	0.0971	790	790	781	0	9
CDK3	NM_001258	0.1866	0.0146	0.078	0.1866	0.0146	0.078	306	306	334	0	-28
CDK4	NM_000075	0.0331	0.0016	0.0481	0.0331	0.0016	0.0481	304	304	304	0	0
CDK5R1	NM_003885	0.0197	0.0013	0.0643	0.0197	0.0013	0.0643	308	308	308	0	0
CDK7	NM_001799	0.0347	0.0013	0.0387	0.0347	0.0013	0.0387	347	347	347	0	0
CDKL2	NM_003948	0.346	0.0122	0.0353	0.346	0.0122	0.0353	494	494	571	0	-77
CDKN1B	NM_004064	0.1374	0.0067	0.0491	0.1188	0.0067	0.0567	199	199	199	0	0
CDKN2AIP	NM_017632	0.1948	0.009	0.0464	0.1948	0.009	0.0464	581	581	581	0	0
CDO1	NM_001801	0.0545	0.0045	0.0827	0.0545	0.0045	0.0827	201	201	201	0	0
CDR2	NM_001802	0.1139	0.008	0.0706	0.1139	0.008	0.0706	455	455	455	0	0
CDR2L	NM_014603	0.0237	0.006	0.2515	0.0246	0.0059	0.2417	466	466	466	0	0
CDS1	NM_001263	0.4366	0.0479	0.1097	0.1068	0.0061	0.0566	462	462	504	0	-42
CDSN	NM_001264	0.4246	0.0299	0.0705	0.4246	0.0299	0.0705	530	534	534	-4	-4
CDX2	NM_001265	0.0451	0.0056	0.1245	0.0451	0.0056	0.1245	314	314	314	0	0
CDX4	NM_005193	0.3162	0.0295	0.0934	0.3162	0.0295	0.0934	285	285	285	0	0
CEACAM4	NM_001817	0.522	0.0547	0.1047	0.522	0.0547	0.1047	245	245	245	0	0
CEBPZ	NM_005760	0.3956	0.0211	0.0533	0.3994	0.0187	0.0468	1055	1054	998	1	57
CENPC1	NM_001812	0.7484	0.0446	0.0596	0.7484	0.0446	0.0596	944	946	946	-2	-2
CENPF	NM_016343	0.5244	0.0275	0.0525	0.5221	0.0268	0.0513	3115	3114	3104	1	11
CENPH	NM_022909	0.5518	0.0246	0.0445	0.5518	0.0246	0.0445	248	248	248	0	0
CENPJ	NM_018451	0.5969	0.0555	0.0929	0.5532	0.0395	0.0714	1339	1341	1279	-2	60
CEP19	NM_032898	0.2149	0.7446	3.464	0.3462	0.0179	0.0518	168	168	2539	0	-2371
CEP350	NM_014810	0.2507	0.014	0.0557	0.2507	0.014	0.0557	3118	3118	3118	0	0
CERK	NM_022766	0.0542	0.0075	0.1386	0.0542	0.0075	0.1386	538	538	538	0	0
CGRRF1	NM_006568	0.2043	0.0074	0.0361	0.1711	0.0074	0.0431	333	333	333	0	0
CH25H	NM_003956	0.2158	0.0222	0.1031	0.2158	0.0222	0.1031	273	272	273	0	0
CHAF1B	NM_005441	0.4444	0.0605	0.1361	0.1406	0.0102	0.0729	560	560	524	0	36
CHCHD1	NM_203298	0.5065	0.0317	0.0626	0.5065	0.0317	0.0626	119	115	115	4	4
CHCHD2	NM_016139	0.2979	0.0211	0.0707	0.1886	0.0137	0.0729	152	152	152	0	0
CHDH	NM_018397	0.1499	0.0141	0.094	0.1499	0.0141	0.094	595	595	595	0	0
CHERP	NM_006387	0.0085	0.0014	0.161	0.0058	0.0009	0.157	917	917	917	0	0
CHGA	NM_001275	0.2399	0.0246	0.1026	0.2399	0.0246	0.1026	458	456	456	2	2
CHGB	NM_001819	0.6926	0.0333	0.0481	0.6926	0.0333	0.0481	678	678	678	0	0
CHI3L1	NM_001276	0.1512	0.015	0.0992	0.1512	0.015	0.0992	384	384	384	0	0
CHRAC1	NM_017444	0.251	0.011	0.0438	0.251	0.011	0.0438	132	132	132	0	0
CHRM1	NM_000738	0.0105	0.0009	0.0875	0.0105	0.0009	0.0875	461	461	461	0	0
CHRM3	NM_000740	0.1312	0.007	0.0537	0.1312	0.007	0.0537	591	591	591	0	0
CHRM5	NM_012125	0.5408	0.0205	0.0379	0.5408	0.0205	0.0379	533	533	533	0	0
CHRNA10	NM_020402	0.1492	0.0147	0.0986	0.1492	0.0147	0.0986	451	451	451	0	0
CHRNA2	NM_000742	0.0697	0.0127	0.1816	0.0728	0.0126	0.1737	530	530	530	0	0
CHRNA5	NM_000745	0.3397	0.0201	0.0591	0.143	0.008	0.0558	469	469	467	0	2
CHRNA9	NM_017581	0.121	0.008	0.0662	0.121	0.008	0.0662	480	480	480	0	0
CHRNB1	NM_000747	0.3449	0.0325	0.0942	0.2015	0.0111	0.0553	502	502	443	0	59
CHRNB2	NM_000748	0.0237	0.0033	0.1384	0.0237	0.0033	0.1384	503	503	503	0	0
CHRNE	NM_000080	0.1777	0.0188	0.1061	0.1777	0.0188	0.1061	494	494	494	0	0
CHRNG	NM_005199	0.4161	0.0461	0.1109	0.1575	0.0101	0.0639	518	517	497	1	21
CHST1	NM_003654	0	0	0.2083	0	0	0.2185	412	412	412	0	0
CHST14	NM_130468	0.0864	0.0075	0.0866	0.0907	0.0075	0.0824	377	376	377	0	0
CHST3	NM_004273	0.0343	0.0058	0.1682	0.0343	0.0058	0.1682	480	479	485	1	-5
CHST6	NM_021615	0.1065	0.0118	0.1112	0.1019	0.0118	0.1161	396	396	396	0	0
CHUK	NM_001278	0.1342	0.0025	0.0183	0.1342	0.0025	0.0183	746	746	746	0	0
CIAO1	NM_004804	0.0193	0.0013	0.0688	0.0193	0.0013	0.0688	340	340	340	0	0
CIB4	NM_001029881	0.2802	0.1149	0.4101	0.0247	0.0025	0.1029	186	186	184	0	2
CIITA	NM_000246	0.2645	0.0341	0.1288	0.2574	0.0286	0.1111	1131	1131	1160	0	-29
CILP	NM_003613	0.1814	0.0136	0.075	0.1814	0.0136	0.075	1185	1185	1185	0	0
CKB	NM_001823	0.0253	0.0032	0.1258	0.0204	0.003	0.1461	382	382	357	0	25
CKM	NM_001824	0.0751	0.3023	4.0275	0.0159	0.0022	0.1389	382	382	420	0	-38
CLCA1	NM_001285	0.7557	0.0369	0.0488	0.7557	0.0369	0.0488	915	914	914	1	1
CLCA2	NM_006536	0.3586	0.0178	0.0496	0.3586	0.0178	0.0496	944	944	944	0	0
CLDN1	NM_021101	0.1744	0.3704	2.1241	0.0389	0.0022	0.0572	212	212	225	0	-13
CLDN17	NM_012131	0.3466	0.0249	0.0719	0.3466	0.0249	0.0719	225	224	225	0	0
CLDN20	NM_001001346	0.2114	0.0143	0.0674	0.2114	0.0143	0.0674	220	220	220	0	0
CLDN22	NM_001111319	0.387	0.0231	0.0598	0.387	0.0231	0.0598	221	220	220	1	1
CLDN23	NM_194284	0.1962	0.0343	0.1749	0.1903	0.033	0.1732	293	290	290	3	3
CLEC11A	NM_002975	0.0571	0.0065	0.1144	0.0571	0.0065	0.1144	324	324	324	0	0
CLEC14A	NM_175060	0.3036	0.0286	0.0943	0.3157	0.0297	0.094	491	492	492	-1	-1
CLEC1A	NM_016511	0.573	0.0571	0.0997	0.6563	0.0517	0.0788	281	281	248	0	33
CLIC1	NM_001288	0.2914	0.0339	0.1162	0.0358	0.0018	0.0516	242	242	374	0	-132
CLIC2	NM_001289	0.1894	0.0078	0.0412	0.1894	0.0078	0.0412	248	248	248	0	0
CLIC4	NM_013943	0.0707	0.0019	0.0267	0.0707	0.0019	0.0267	254	254	254	0	0
CLK4	NM_020666	0.1338	0.0051	0.0379	0.1346	0.0039	0.0292	482	482	374	0	108
CLN5	NM_006493	0.4037	0.0348	0.0862	0.4253	0.0274	0.0645	408	359	482	49	-74	X
CLNS1A	NM_001293	0.0425	0.0025	0.0595	0.0328	0.0021	0.0638	238	238	204	0	34
CLPTM1	NM_001294	0.1344	0.5657	4.2102	0.0159	0.0018	0.1148	670	670	539	0	131
CLPX	NM_006660	0.0594	0.0028	0.0475	0.0625	0.0028	0.0452	634	634	634	0	0
CLSTN2	NM_022131	0.1173	0.009	0.077	0.1173	0.009	0.077	956	956	956	0	0
CMC1	NM_182523	0.9003	0.0217	0.0241	0.9003	0.0217	0.0241	107	107	107	0	0
CMTM6	NM_017801	0.3485	0.0301	0.0863	0.3485	0.0301	0.0863	184	184	184	0	0
CNBD1	NM_173538	0.5272	0.0684	0.1296	0.6507	0.0342	0.0525	437	437	390	0	47
CNDP1	NM_032649	0.2167	0.0158	0.073	0.2165	0.0158	0.0731	508	507	507	1	1
CNFN	NM_032488	0.1848	0.5744	3.1077	0	0	0.1306	113	113	179	0	-66
CNIH	NM_005776	0.1977	0.6605	3.3415	0	0	0.0396	145	145	138	0	7
CNKSR3	NM_173515	0.2648	1.1641	4.3956	0.0737	0.0053	0.072	556	556	1296	0	-740
CNN3	NM_001839	0.0432	0.0016	0.0381	0.0435	0.0014	0.0326	330	330	284	0	46
CNOT6	NM_015455	0.078	0.1459	1.8699	0.0348	0.0018	0.0507	558	558	556	0	2
CNOT8	NM_004779	0	0	0.0282	0	0	0.0282	293	293	293	0	0
CNR2	NM_001841	0.1529	0.0187	0.1225	0.1529	0.0187	0.1225	361	361	361	0	0
CNTF	NM_000614	0.716	0.0291	0.0406	0.716	0.0291	0.0406	201	201	201	0	0
CNTN2	NM_005076	0.0538	0.0042	0.0786	0.0597	0.0047	0.0781	1041	1041	1041	0	0
CNTN3	NM_020872	0.1231	0.0087	0.0704	0.1231	0.0087	0.0704	1029	1029	1029	0	0
CNTNAP1	NM_003632	0.0416	0.0039	0.093	0.0411	0.0039	0.0941	1385	1383	1383	2	2
CNTNAP5	NM_130773	0.1493	0.0079	0.0527	0.1546	0.0083	0.0534	1307	1307	1307	0	0
COG1	NM_018714	0.0942	0.0072	0.0765	0.0942	0.0072	0.0765	981	981	981	0	0
COG7	NM_153603	0.113	0.007	0.0619	0.123	0.007	0.0567	771	771	739	0	32
COG8	NM_032382	0.279	0.0185	0.0663	0.2191	0.0168	0.0766	613	619	475	-6	138
COIL	NM_004645	0.3931	0.0198	0.0504	0.3931	0.0198	0.0504	577	576	576	1	1
COL15A1	NM_001855	0.3524	0.0231	0.0656	0.3708	0.0233	0.0629	1389	1389	1389	0	0
COL19A1	NM_001858	0.4028	0.0275	0.0683	0.2687	0.0143	0.0533	1143	1142	1168	1	-25
COL1A1	NM_000088	0.1285	0.0074	0.0577	0.0466	0.0024	0.0515	1465	1465	1433	0	32
COL1A2	NM_000089	0.129	0.0054	0.0419	0.1313	0.0054	0.0411	1367	1366	1367	0	0
COL4A2	NM_001846	0.4377	0.0345	0.0789	0.3054	0.0216	0.0707	1713	1713	1500	0	213
COL4A4	NM_000092	0.4425	0.0213	0.0481	0.437	0.0213	0.0488	1691	1690	1693	1	-2
COL5A2	NM_000393	0.0898	0.0045	0.0497	0.0527	0.0026	0.05	1500	1499	1438	0	62
COL9A2	NM_001852	0.4552	0.0409	0.0899	0.2674	0.0191	0.0714	690	690	564	0	126
COLEC10	NM_006438	0.1044	0.0047	0.0446	0.181	0.0066	0.0366	278	278	278	0	0
COLGALT2	NM_015101	0.1863	0.0088	0.0473	0.1785	0.0088	0.0494	627	627	627	0	0
COMMD10	NM_016144	0.5878	0.0631	0.1074	0.0876	0.0067	0.0759	203	203	188	0	15
COMMD3	NM_012071	0.6181	0.2601	0.4208	0.2988	0.01	0.0336	196	196	470	0	-274
COMMD8	NM_017845	0.278	0.0129	0.0463	0.278	0.0129	0.0463	184	184	184	0	0
COMP	NM_000095	0.136	0.0214	0.1574	0.0602	0.0076	0.1256	758	758	758	0	0
COMTD1	NM_144589	0.0645	0.0062	0.0959	0.0645	0.0062	0.0959	263	263	263	0	0
COPS5	NM_006837	0	0	0.0678	0	0	0.0678	335	335	335	0	0
COQ3	NM_017421	0.5884	0.5537	0.941	0.6542	0.0323	0.0493	370	369	370	1	0	X
COX6B1	NM_001863	0.2981	0.0354	0.1187	0.2981	0.0354	0.1187	87	88	88	-1	-1
CP	NM_000096	0.2105	0.6823	3.2414	0.2891	0.0147	0.0509	1066	1066	135	0	931
CPA1	NM_001868	0.1829	0.0218	0.1192	0.1829	0.0218	0.1192	420	420	420	0	0
CPA3	NM_001870	0.3315	0.0163	0.0492	0.3315	0.0163	0.0492	418	418	433	0	-15
CPB1	NM_001871	0.6282	0.0329	0.0524	0.6282	0.0329	0.0524	418	418	418	0	0
CPLX1	NM_006651	0.0032	0.0026	0.8247	0.0032	0.0026	0.8247	135	135	135	0	0
CPLX4	NM_181654	0.2142	0.0055	0.0259	0.2142	0.0055	0.0259	161	161	161	0	0
CPN1	NM_001308	0.3551	0.0828	0.2331	0.17	0.0148	0.0869	459	460	440	-1	19
CPN2	NM_001080513	0.2003	0.0298	0.1488	0.1957	0.0298	0.1523	546	546	1349	0	-803
CPNE2	NM_152727	0.0366	0.0031	0.0858	0.0366	0.0031	0.0858	549	549	549	0	0
CPNE3	NM_003909	0.0923	0.0051	0.0554	0.0923	0.0051	0.0554	538	538	538	0	0
CPNE5	NM_020939	0.1132	0.0201	0.1775	0	0	0.124	594	594	614	0	-20
CPNE8	NM_153634	0.0329	0.0024	0.0715	0.0329	0.0024	0.0715	565	565	565	0	0
CPO	NM_173077	0.4472	0.9095	2.0339	0.1805	0.0128	0.0707	375	375	454	0	-79
CPOX	NM_000097	0.5965	0.0233	0.0391	0.5965	0.0233	0.0391	455	454	454	1	1
CPSF2	NM_017437	0.013	0.0006	0.0461	0.013	0.0006	0.0461	783	783	783	0	0
CPSF3	NM_016207	0.2316	0.0392	0.1694	0.0183	0.0013	0.0735	685	685	565	0	120
CPT2	NM_000098	0.1499	0.0108	0.0722	0.154	0.0108	0.0703	659	659	659	0	0
CPXM2	NM_198148	0.1259	0.0107	0.0853	0.1259	0.0107	0.0853	757	757	757	0	0
CRADD	NM_003805	0.2825	0.0152	0.0537	0.2825	0.0152	0.0537	200	200	200	0	0
CRAMP1L	NM_020825	0.108	0.0123	0.1143	0.1079	0.0115	0.1062	1270	1270	1066	0	204
CREBL2	NM_001310	0	0	0.0504	0	0	0.0504	121	121	121	0	0
CREG1	NM_003851	0.2683	0.0145	0.0541	0.2683	0.0145	0.0541	221	221	221	0	0
CRH	NM_000756	0.3398	1.0013	2.9464	0.1046	0.0109	0.1042	197	197	398	0	-201
CRHBP	NM_001882	0.1955	0.0109	0.0557	0.1955	0.0109	0.0557	323	323	323	0	0
CRIM1	NM_016441	0.2098	0.0189	0.0902	0.0718	0.0032	0.0452	1037	1037	909	0	128
CRISPLD1	NM_031461	0.1648	0.0097	0.0588	0.1735	0.0097	0.0558	501	501	501	0	0
CRKL	NM_005207	0	0	0.0662	0	0	0.0662	304	304	304	0	0
CRNN	NM_016190	0.7606	0.0492	0.0647	0.7407	0.0482	0.065	496	495	495	1	1
CRTAP	NM_006371	0.0345	0.0033	0.0961	0.0345	0.0033	0.0961	402	402	402	0	0
CRTC2	NM_181715	0.2	0.0064	0.0322	0.2	0.0064	0.0322	694	695	695	-1	-1
CRYAA	NM_000394	0.0567	0.018	0.3176	0.0268	0.007	0.259	174	173	110	1	64
CRYAB	NM_001885	0.1103	0.0025	0.0231	0.1103	0.0025	0.0231	176	176	176	0	0
CRYBA4	NM_001886	0.0878	0.013	0.1481	0.0878	0.013	0.1481	197	197	208	0	-11
CRYBB2	NM_000496	0.0304	0.0041	0.1348	0.0325	0.0041	0.1259	206	206	206	0	0
CRYBB3	NM_004076	0.1965	0.0208	0.106	0.1965	0.0208	0.106	212	212	212	0	0
CRYGA	NM_014617	0.1535	0.0096	0.0623	0.1535	0.0096	0.0623	175	175	175	0	0
CRYGB	NM_005210	0.1162	0.0173	0.149	0.1162	0.0173	0.149	176	176	176	0	0
CRYGC	NM_020989	0.0947	0.0138	0.1462	0.0947	0.0138	0.1462	175	175	175	0	0
CRYGS	NM_017541	0.0824	0.0051	0.0614	0.0824	0.0051	0.0614	179	179	179	0	0
CRYZL1	NM_145858	0.1532	0.005	0.0329	0.1683	0.0063	0.0374	350	350	351	0	-1
CS	NM_004077	0.3741	1.0865	2.9041	0.1456	0.0061	0.0422	467	467	864	0	-397
CSF1R	NM_005211	0.1824	0.0181	0.0991	0.1851	0.0186	0.1003	973	977	977	-4	-4
CSF2	NM_000758	0.1671	0.7247	4.3364	0.5032	0.0213	0.0423	145	145	845	0	-700
CSN2	NM_001891	0.8741	0.0438	0.0501	0.8761	0.0436	0.0498	227	227	225	0	2
CSN3	NM_005212	0.6049	0.0366	0.0604	0.6049	0.0366	0.0604	183	183	183	0	0
CSNK2A2	NM_001896	0.2246	0.0133	0.0593	0	0	0.0392	351	351	324	0	27
CSRNP1	NM_033027	0.1785	0.0143	0.0802	0.1785	0.0143	0.0802	590	594	594	-4	-4
CSRNP2	NM_030809	0.1119	0.0053	0.0478	0.1119	0.0053	0.0478	544	544	544	0	0
CSRP2	NM_001321	0.4696	0.053	0.1129	0	0	0.0429	194	194	182	0	12
CSRP3	NM_003476	0.0963	0.0048	0.05	0.0963	0.0048	0.05	195	195	195	0	0
CST3	NM_000099	0.0684	0.0115	0.1678	0.0684	0.0115	0.1678	147	147	147	0	0
CST5	NM_001900	0.5971	0.0895	0.1498	0.5971	0.0895	0.1498	143	144	144	-1	-1
CST6	NM_001323	0.245	0.0188	0.0767	0.245	0.0188	0.0767	150	150	158	0	-8
CST8	NM_005492	0.4376	0.0358	0.0818	0.4376	0.0358	0.0818	143	143	143	0	0
CST9	NM_001008693	0.2959	0.0273	0.0924	0.2959	0.0273	0.0924	160	160	160	0	0
CSTA	NM_005213	0.433	0.0373	0.0861	0.433	0.0373	0.0861	99	99	99	0	0
CSTB	NM_000100	0.145	0.0252	0.1737	0.145	0.0252	0.1737	99	99	99	0	0
CTBS	NM_004388	0.5406	0.0241	0.0446	0.5406	0.0241	0.0446	386	383	383	3	3
CTDSP2	NM_005730	0	0	0.0671	0	0	0.0671	272	272	272	0	0
CTRB1	NM_001906	0.1269	0.0553	0.4354	0.1234	0.0554	0.4489	264	263	263	1	1
CTRL	NM_001907	0.3042	0.0353	0.116	0.208	0.0226	0.1086	265	265	280	0	-15
CTSD	NM_001909	0.1139	0.0212	0.1866	0.1139	0.0212	0.1866	413	413	413	0	0
CTSG	NM_001911	1.2127	0.0873	0.072	1.2127	0.0873	0.072	256	256	256	0	0
CTSK	NM_000396	0.2564	0.0085	0.0333	0.2564	0.0085	0.0333	330	330	330	0	0
CTSW	NM_001335	0.2306	0.0232	0.1007	0.2306	0.0232	0.1007	377	376	376	1	1
CTTNBP2	NM_033427	0.2239	0.0103	0.0459	0.2239	0.0103	0.0459	1664	1662	1662	2	2
CTTNBP2NL	NM_018704	0.1203	0.0046	0.0379	0.1149	0.0046	0.0397	640	640	640	0	0
CTXN1	NM_206833	0	0	0.0776	0	0	0.0776	83	83	83	0	0
CUL5	NM_003478	0.2468	1.0604	4.2972	0	0	0.0311	781	781	841	0	-60	X
CUTC	NM_015960	0.0446	0.0034	0.0755	0.0446	0.0034	0.0755	274	274	274	0	0
CWH43	NM_025087	0.2891	0.0175	0.0604	0.2891	0.0175	0.0604	700	700	730	0	-30
CXCL1	NM_001511	1.084	0.877	0.8091	0.2281	0.0473	0.2073	108	108	108	0	0	X
CXCL10	NM_001565	0.3035	0.0239	0.0788	0.3035	0.0239	0.0788	99	99	99	0	0
CXCL11	NM_005409	0.156	0.0143	0.0916	0.156	0.0143	0.0916	95	95	95	0	0
CXCL13	NM_006419	0.5926	0.0445	0.0751	0.5926	0.0445	0.0751	110	110	110	0	0
CXCL3	NM_002090	0.4654	0.062	0.1332	0.5203	0.0706	0.1356	107	112	102	-6	5
CXCL5	NM_002994	1.0399	0.1369	0.1316	1.283	0.1217	0.0949	115	115	193	0	-78
CXCL9	NM_002416	0.7167	0.0462	0.0645	0.7167	0.0462	0.0645	126	126	126	0	0
CXCR6	NM_006564	0.4002	0.0245	0.0611	0.4002	0.0245	0.0611	343	344	344	-1	-1
CYBB	NM_000397	0.7859	0.0221	0.0281	0.7859	0.0221	0.0281	571	571	571	0	0
CYGB	NM_134268	0.1054	0.0063	0.0594	0.1054	0.0063	0.0594	191	191	191	0	0
CYP17A1	NM_000102	0.3751	0.0296	0.0788	0.3751	0.0296	0.0788	509	509	509	0	0
CYP3A7	NM_000765	0.729	0.0475	0.0652	0.7523	0.0434	0.0577	504	504	536	0	-32
CYR61	NM_001554	0.4579	0.0299	0.0653	0.1782	0.0072	0.0405	382	382	414	0	-32
CYS1	NM_001037160	0.2031	0.0377	0.1856	0.2031	0.0377	0.1856	159	159	159	0	0
CYSLTR1	NM_006639	0.4818	0.0164	0.0341	0.4818	0.0164	0.0341	338	338	338	0	0
CYTH4	NM_013385	0.0227	0.0051	0.2245	0.0227	0.0051	0.2245	395	395	395	0	0
DAK	NM_015533	0.4619	0.069	0.1493	0.0902	0.0081	0.0902	576	576	425	0	151
DAO	NM_001917	0.3526	0.0276	0.0783	0.3746	0.0291	0.0777	348	348	348	0	0
DAP	NM_004394	0.9699	1.2125	1.2502	0	0	0.0417	103	103	399	0	-296
DAPL1	NM_001017920	0.1685	0.0133	0.0789	0.1685	0.0133	0.0789	108	108	108	0	0
DARS	NM_001349	0.2229	0.953	4.2762	0.0205	0.0009	0.0449	502	502	638	0	-136
DARS2	NM_018122	0.4148	0.0251	0.0606	0.3433	0.0174	0.0507	646	646	638	0	8
DBT	NM_001918	0.3401	0.0096	0.0283	0.3401	0.0096	0.0283	483	483	483	0	0
DBX2	NM_001004329	0.2931	0.0207	0.0706	0.2931	0.0207	0.0706	340	340	340	0	0
DCAF12	NM_015397	0.1018	0.0052	0.0508	0.1018	0.0052	0.0508	454	454	454	0	0
DCAF15	NM_138353	0.108	0.0248	0.2298	0.0264	0.0042	0.1572	601	601	588	0	13
DCAF4L2	NM_152418	0.2233	0.0176	0.0789	0.2233	0.0176	0.0789	396	396	396	0	0
DCAF8L1	NM_001017930	0.8515	0.0466	0.0548	0.8515	0.0466	0.0548	601	612	612	-11	-11
DCC	NM_005215	0.1725	0.0122	0.0706	0.0622	0.0034	0.0542	1448	1448	1447	0	1
DCDC1	NM_181807	1.3632	0.0376	0.0276	1.7199	0.0341	0.0198	355	355	370	0	-15
DCHS1	NM_003737	0.206	0.0109	0.0528	0.206	0.0109	0.0528	3299	3296	3387	3	-88
DCK	NM_000788	0.7737	0.0167	0.0216	0.7737	0.0167	0.0216	261	261	261	0	0
DCLK3	NM_033403	0.1614	0.0131	0.0809	0.1614	0.0131	0.0809	649	649	649	0	0
DCLRE1B	NM_022836	0.3218	0.0228	0.0707	0.3218	0.0228	0.0707	533	533	533	0	0
DCP1B	NM_152640	0.5111	0.0237	0.0464	0.5111	0.0237	0.0464	618	618	618	0	0
DCTN6	NM_006571	0	0	0.0593	0	0	0.0593	191	191	191	0	0
DCUN1D3	NM_173475	0.0302	0.0015	0.0502	0.0302	0.0015	0.0502	305	305	305	0	0
DCUN1D5	NM_032299	0	0	0.0238	0	0	0.0238	238	238	238	0	0
DDAH2	NM_013974	0.072	0.0035	0.0484	0.072	0.0035	0.0484	286	286	286	0	0
DDB1	NM_001923	0.1243	0.0096	0.0769	0	0	0.0504	1141	1141	1093	0	48
DDIT4	NM_019058	0.0911	0.0092	0.1012	0.0911	0.0092	0.1012	233	234	234	-1	-1
DDN	NM_015086	0.371	0.0174	0.0469	0.357	0.0167	0.0468	712	713	713	-1	-1
DDX1	NM_004939	0.0348	0.0018	0.0516	0.0348	0.0018	0.0516	741	741	741	0	0
DDX20	NM_007204	0.2621	0.0338	0.1289	0.4008	0.0183	0.0456	825	826	139	-1	686
DDX24	NM_020414	0.2342	0.0162	0.0692	0.2319	0.0157	0.0676	860	857	771	3	89
DDX41	NM_016222	0.0141	0.0014	0.0987	0.0071	0.0007	0.0986	623	623	623	0	0
DDX43	NM_018665	0.3807	0.0148	0.0388	0.3807	0.0148	0.0388	649	649	649	0	0
DDX49	NM_019070	0.2851	0.0725	0.2543	0.0532	0.007	0.1307	484	484	528	0	-44
DDX5	NM_004396	0	0	0.0518	0	0	0.0518	615	615	615	0	0
DDX50	NM_024045	0.027	0.0012	0.0453	0.027	0.0012	0.0453	738	738	738	0	0
DDX55	NM_020936	0.3553	0.0475	0.1337	0.1477	0.0084	0.0566	601	601	744	0	-143
DDX60	NM_017631	0.4177	0.0231	0.0554	0.3454	0.0177	0.0512	1713	1713	1718	0	-5
DEFA6	NM_001926	2.1774	0.1053	0.0484	2.1774	0.1053	0.0484	101	101	101	0	0
DEFB1	NM_005218	0.4851	0.8475	1.747	0.3801	0.0464	0.1221	69	69	68	0	1	X
DEFB104A	NM_080389	0.3843	0.0264	0.0686	0.3843	0.0264	0.0686	73	73	73	0	0
DEFB118	NM_054112	0.8242	0.0562	0.0682	0.8242	0.0562	0.0682	124	124	124	0	0
DEFB123	NM_153324	1.045	0.7627	0.7298		0.022	0	68	68	68	0	0	X
DEFB134	NM_001033019	1.7361	0.0331	0.0191	2.1899	0.0372	0.017	67	67	60	0	7
DEFB136	NM_001033018	0.7473	1.1973	1.6022	1.0371	0.0638	0.0615	79	79	77	0	2
DEGS1	NM_003676	0.1804	0.0115	0.0635	0.1804	0.0115	0.0635	324	324	324	0	0
DERA	NM_015954	0.5331	0.074	0.1389	0.0582	0.0044	0.0753	319	319	283	0	36
DGAT2L6	NM_198512	0.7089	0.0362	0.0511	0.7089	0.0362	0.0511	338	338	338	0	0
DGKE	NM_003647	0.4291	0.0634	0.1477	0.0668	0.0032	0.0475	568	568	414	0	154
DHFR	NM_000791	0.2314	0.0102	0.044	0.2314	0.0102	0.044	188	188	263	0	-75
DHODH	NM_001361	0.1345	0.0112	0.0831	0.1345	0.0112	0.0831	396	396	396	0	0
DHRS7B	NM_015510	0.1952	0.0142	0.0726	0.1952	0.0142	0.0726	326	326	326	0	0
DHX15	NM_001358	0.0172	0.0006	0.0349	0.0171	0.0006	0.0344	796	796	785	0	11
DHX29	NM_019030	0.1626	0.0088	0.054	0.1626	0.0088	0.054	1370	1368	1368	2	2
DHX37	NM_032656	0.1068	0.0142	0.133	0.1035	0.0137	0.132	1158	1155	1117	3	41
DHX38	NM_014003	0.0249	0.0025	0.1007	0.0246	0.0025	0.102	1228	1228	1228	0	0
DHX58	NM_024119	0.156	0.0192	0.1232	0.1554	0.0188	0.1209	679	679	662	0	17
DHX8	NM_004941	0.1956	0.0177	0.0906	0.0695	0.0043	0.0624	1221	1223	1199	-2	22
DIMT1	NM_014473	0	0	0.0488	0	0	0.0471	314	314	285	0	29
DIP2B	NM_173602	0.2517	0.014	0.0558	0.0436	0.0018	0.0417	1577	1577	1578	0	-1
DIRAS3	NM_004675	0.589	0.0342	0.0581	0.6287	0.0363	0.0577	230	229	229	1	1
DISP1	NM_032890	0.2665	0.0126	0.0472	0.2678	0.0128	0.0479	1525	1524	1524	1	1
DKK1	NM_012242	0.1152	0.0104	0.0899	0.1152	0.0104	0.0899	267	267	267	0	0
DKK2	NM_014421	0.1877	0.0108	0.0578	0.1877	0.0108	0.0578	260	260	260	0	0
DKK4	NM_014420	0.2833	0.0194	0.0685	0.2833	0.0194	0.0685	225	225	225	0	0
DLAT	NM_001931	0.1642	0.0089	0.0541	0.1642	0.0089	0.0541	648	648	648	0	0
DLD	NM_000108	0.1063	0.0019	0.018	0.2285	0.0043	0.019	510	510	462	0	48
DLGAP3	NM_001080418	0.0787	0.0063	0.0795	0.018	0.0013	0.0719	980	980	983	0	-3
DLL1	NM_005618	0.1273	0.0243	0.1911	0.0511	0.0074	0.1456	724	724	599	0	125
DLL4	NM_019074	0.0443	0.0038	0.085	0.0445	0.0038	0.0848	686	686	725	0	-39
DLX2	NM_004405	0.1321	0.009	0.0683	0.1124	0.0077	0.0686	329	329	329	0	0
DLX3	NM_005220	0	0	0.0495	0	0	0.0495	288	288	288	0	0
DLX5	NM_005221	0.0953	0.0046	0.0484	0.0953	0.0046	0.0484	290	290	290	0	0
DMC1	NM_007068	0	0	0.0418	0	0	0.0418	341	341	341	0	0
DMGDH	NM_013391	0.4052	0.0481	0.1187	0.1663	0.0091	0.0549	867	867	770	0	97
DMRT3	NM_021240	0.1722	0.0152	0.0882	0.1722	0.0152	0.0882	473	473	473	0	0
DMRTA1	NM_022160	0.3816	0.0253	0.0663	0.3816	0.0253	0.0663	505	502	502	3	3
DMXL1	NM_005509	0.1234	0.0072	0.0584	0.1234	0.0072	0.0584	3028	3026	3026	2	2
DNAI1	NM_012144	0.3552	0.0237	0.0669	0.3993	0.0214	0.0536	700	701	567	-1	133
DNAJA1	NM_001539	0.0206	0.0012	0.0567	0	0	0.0502	398	398	398	0	0
DNAJB1	NM_006145	0.1588	0.7984	5.0277	0.0589	0.0052	0.0879	341	341	331	0	10
DNAJB11	NM_016306	0.1427	0.0085	0.0596	0.383	0.0221	0.0577	359	360	331	-1	28
DNAJB7	NM_145174	0.4863	0.0309	0.0636	0.4537	0.031	0.0683	310	309	310	0	0
DNAJB8	NM_153330	0.0475	0.0121	0.2535	0.0313	0.0104	0.3337	233	233	202	0	31
DNAJC1	NM_022365	0.5222	1.1869	2.2727	0.3927	0.0215	0.0548	555	557	508	-2	47
DNAJC13	NM_015268	0.0395	0.0021	0.0536	0.0395	0.0021	0.0536	2244	2244	2244	0	0
DNAJC14	NM_032364	0.2903	0.0189	0.0652	0.2039	0.0111	0.0544	703	705	896	-2	-193
DNAJC17	NM_018163	0.0873	0.0077	0.0879	0.0873	0.0077	0.0879	305	305	305	0	0
DNAJC24	NM_181706	0.2079	0.021	0.1009	0.2079	0.021	0.1009	150	150	150	0	0
DNAJC3	NM_006260	0.0582	0.0038	0.0652	0.0582	0.0038	0.0652	505	505	505	0	0
DNAJC5B	NM_033105	0.172	0.0121	0.0702	0.172	0.0121	0.0702	200	200	200	0	0
DNAL4	NM_005740	0	0	0.1168	0	0	0.1168	106	106	106	0	0
DNASE1	NM_005223	0.1641	0.4867	2.9668	0.2584	0.0253	0.0979	283	283	306	0	-23
DNASE2	NM_001375	0.1623	0.653	4.0243	0.3925	0.03	0.0764	361	362	362	-1	-1
DNPEP	NM_012100	0.2369	0.0246	0.1041	0.1392	0.0118	0.0849	486	486	494	0	-8
DOC2A	NM_003586	0.0439	0.0065	0.1477	0.0439	0.0065	0.1477	401	401	417	0	-16
DOCK3	NM_004947	0.116	0.0055	0.0473	0.0277	0.0009	0.0335	2031	2030	2017	0	14
DOK4	NM_018110	0	0	0.143	0	0	0.143	327	327	327	0	0
DOK6	NM_152721	0	0	0.0768	0	0	0.0768	332	332	332	0	0
DOLK	NM_014908	0.0299	0.0018	0.0591	0.0299	0.0018	0.0591	539	539	539	0	0
DOM3Z	NM_005510	0.0994	0.0073	0.0736	0.1159	0.0085	0.0737	397	397	397	0	0
DPM1	NM_003859	0.2964	1.0834	3.6557	0.2757	0.012	0.0434	261	261	316	0	-55	X
DPP4	NM_001935	0.2486	0.011	0.0444	0.2313	0.0099	0.043	767	767	767	0	0
DPY19L4	NM_181787	0.2114	0.0078	0.0368	0.1882	0.0073	0.0386	724	724	671	0	53
DPY30	NM_032574	0	0	0.0325	0	0	0.0325	100	100	100	0	0
DPYS	NM_001385	0.1721	0.3455	2.007	0.134	0.0099	0.0736	520	520	848	0	-328
DR1	NM_001938	0	0	0.0197	0	0	0.0197	177	177	177	0	0
DRAM2	NM_178454	0.3066	0.0105	0.0342	0.3259	0.0122	0.0376	267	267	137	0	130
DRD5	NM_000798	0.1706	0.0204	0.1197	0.1706	0.0204	0.1197	478	479	479	-1	-1
DRG1	NM_004147	0	0	0.0467	0	0	0.0467	368	368	368	0	0
DRG2	NM_001388	0.0117	0.0012	0.1022	0.0122	0.0012	0.0979	365	365	365	0	0
DSCC1	NM_024094	0.2665	1.1198	4.2019	0.1749	0.011	0.0629	394	394	550	0	-156	X
DSCR3	NM_006052	0.0438	0.0047	0.1078	0.0438	0.0047	0.1078	298	298	298	0	0
DSEL	NM_032160	0.1178	0.0059	0.0501	0.1367	0.0062	0.0457	1223	1223	1186	0	37
DSG1	NM_001942	0.3929	0.0337	0.0857	0.3858	0.0337	0.0873	1050	1051	1051	-1	-1
DSG2	NM_001943	0.2467	0.019	0.0769	0.2467	0.019	0.0769	1119	1119	1119	0	0
DSG3	NM_001944	0.3125	0.0198	0.0634	0.3125	0.0198	0.0634	1000	1000	1000	0	0
DTX1	NM_004416	0.255	0.073	0.2861	0.0257	0.0032	0.1254	621	623	800	-2	-179
DUS1L	NM_022156	0.129	0.029	0.2247	0.0204	0.0035	0.1705	474	474	477	0	-3
DUSP1	NM_004417	0.1716	0.6706	3.9086	0.0355	0.0034	0.0967	368	368	483	0	-115
DUSP14	NM_007026	0.0369	0.0022	0.0598	0.0369	0.0022	0.0598	199	199	199	0	0
DUSP16	NM_030640	0.1032	0.005	0.0488	0.1032	0.005	0.0488	666	666	666	0	0
DUSP18	NM_152511	0.0468	0.0045	0.0968	0.0468	0.0045	0.0968	189	189	189	0	0
DUSP2	NM_004418	0.201	0.7551	3.7574	0.066	0.0158	0.2389	315	316	1165	-1	-850
DUSP21	NM_022076	0.6477	0.0436	0.0673	0.6477	0.0436	0.0673	191	189	190	1	1
DUSP5	NM_004419	0.0568	0.0045	0.0799	0.0568	0.0045	0.0799	385	385	473	0	-88
DUSP9	NM_001395	0.0534	0.0087	0.163	0.0534	0.0087	0.163	385	385	385	0	0
DYNC1LI1	NM_016141	0.1986	0.0178	0.0895	0.0492	0.0026	0.0536	524	524	481	0	43
DYNC1LI2	NM_006141	0.2146	0.0163	0.0759	0	0	0.0442	493	493	521	0	-28
DYNLT3	NM_006520	0	0	0.0621	0	0	0.0621	117	117	117	0	0
DYTN	NM_001093730	0.6107	0.0319	0.0523	0.632	0.0329	0.052	579	579	579	0	0
E2F1	NM_005225	0.0729	0.0049	0.067	0.0729	0.0049	0.067	438	438	438	0	0
E2F2	NM_004091	0.1192	0.0084	0.0705	0.1192	0.0084	0.0705	438	438	438	0	0
E2F4	NM_001950	0.1212	0.0069	0.0571	0.1212	0.0069	0.0571	414	417	417	-3	-3
E4F1	NM_004424	0.0848	0.0126	0.1485	0.0848	0.0126	0.1485	785	785	785	0	0
EAF1	NM_033083	0	0	0.043	0	0	0.043	269	269	358	0	-89
EARS2	NM_001083614	0.2903	0.0272	0.0936	0.2903	0.0272	0.0936	524	524	524	0	0
EBF2	NM_022659	0.0119	0.0008	0.0713	0.0116	0.0008	0.0702	576	576	553	0	23
ECH1	NM_001398	0.2257	0.0233	0.1031	0.2257	0.0233	0.1031	329	321	326	8	3
EDAR	NM_022336	0.3109	1.1043	3.552	0.0313	0.004	0.1262	449	449	216	0	233
EDEM1	NM_014674	0.1605	0.0072	0.0449	0.1605	0.0072	0.0449	658	658	658	0	0
EDEM3	NM_025191	0.1008	0.0044	0.0432	0.0873	0.0038	0.044	933	933	949	0	-16
EDN2	NM_001956	0.2092	0.0179	0.0854	0.2092	0.0179	0.0854	179	179	179	0	0
EEA1	NM_003566	0.234	0.0088	0.0377	0.2226	0.0074	0.0333	1412	1412	1412	0	0
EEF1A1	NM_001402	0	0	0.045	0	0	0.0444	463	463	442	0	21
EEF1G	NM_001404	0.0198	0.0011	0.0537	0.0204	0.001	0.0509	438	438	488	0	-50
EEF2	NM_001961	0.0016	0.0005	0.2936	0.0016	0.0005	0.2936	859	859	859	0	0
EEF2K	NM_013302	0.1201	0.0112	0.0935	0.1201	0.0112	0.0935	726	726	726	0	0
EEFSEC	NM_021937	0.0762	0.0081	0.1059	0.0689	0.0073	0.1063	597	597	597	0	0
EEPD1	NM_030636	0.0813	0.0077	0.0952	0.0813	0.0077	0.0952	570	570	570	0	0
EFHD2	NM_024329	0	0	0.2237	0	0	0.2237	241	243	243	-2	-2
EFNA5	NM_001962	0.1303	0.002	0.0157	0.1303	0.002	0.0157	229	229	229	0	0
EFNB1	NM_004429	0.1725	0.0098	0.0571	0.1725	0.0098	0.0571	347	347	347	0	0
EFNB2	NM_004093	0.4858	0.0699	0.144	0.0821	0.0039	0.047	334	334	373	0	-39
EFNB3	NM_001406	0.6836	0.0948	0.1387	0.138	0.0043	0.0315	341	341	324	0	17
EGR1	NM_001964	0.0403	0.0044	0.1084	0.0403	0.0044	0.1084	544	546	546	-2	-2
EHBP1L1	NM_001099409	0.4857	0.0344	0.0707	0.487	0.034	0.0699	1524	1522	1519	2	5
EHD1	NM_006795	0	0	0.2288	0	0	0.2288	535	535	535	0	0
EHD3	NM_014600	0.0367	0.0031	0.0836	0.0367	0.0031	0.0836	536	536	536	0	0
EHD4	NM_139265	0.0186	0.0022	0.1179	0.0186	0.0022	0.1179	542	542	542	0	0
EIF1	NM_005801	0	0	0.021	0	0	0.021	114	114	114	0	0
EIF1B	NM_005875	0	0	0.0204	0	0	0.0204	114	114	114	0	0
EIF2AK3	NM_004836	0.1975	0.0109	0.0552	0.1998	0.0089	0.0446	1117	1116	1077	1	40
EIF2B1	NM_001414	0.0723	0.0048	0.0664	0.052	0.0032	0.0607	306	306	306	0	0
EIF2B2	NM_014239	0.0818	0.0039	0.0478	0.0818	0.0039	0.0478	352	352	352	0	0
EIF2B5	NM_003907	0.2795	0.0081	0.029	0.2795	0.0081	0.029	722	722	722	0	0
EIF2S1	NM_004094	0	0	0.0202	0	0	0.0161	316	316	316	0	0
EIF2S2	NM_003908	0.0801	0.0014	0.0176	0.0801	0.0014	0.0176	334	334	334	0	0
EIF2S3	NM_001415	0.0202	0.001	0.0483	0.0202	0.001	0.0483	473	473	473	0	0
EIF3D	NM_003753	0	0	0.0662	0	0	0.0662	549	549	549	0	0
EIF3E	NM_001568	0	0	0.0412	0	0	0.0401	446	446	397	0	49
EIF3F	NM_003754	0.1273	0.0111	0.0871	0.1514	0.0138	0.0914	358	362	308	-4	50
EIF3G	NM_003755	0	0	0.2202	0	0	0.2202	321	321	321	0	0
EIF3H	NM_003756	0.0452	0.0026	0.0578	0.0452	0.0026	0.0578	353	353	353	0	0
EIF3K	NM_013234	0	0	0.0843	0	0	0.0843	219	219	219	0	0
EIF3M	NM_006360	0.015	0.0012	0.0792	0	0	0.075	375	375	375	0	0
EIF4A3	NM_014740	0	0	0.1228	0	0	0.1228	412	412	412	0	0
EIF4B	NM_001417	0.9141	0.2231	0.2441	0.1042	0.0052	0.0496	612	608	619	4	-7	X
EIF4E2	NM_004846	0	0	0.0294	0	0	0.0294	246	246	246	0	0
EIF4EBP1	NM_004095	0.2361	0.0434	0.1838	0.108	0.0132	0.1223	119	119	142	0	-23
EIF5B	NM_015904	0.0869	0.0044	0.0501	0.0869	0.0044	0.0501	1221	1222	1222	-1	-1
ELAVL1	NM_001419	0	0	0.1055	0	0	0.1055	327	327	388	0	-61
ELL2	NM_012081	0.2355	0.0076	0.0324	0.2355	0.0076	0.0324	641	641	641	0	0
ELOVL4	NM_022726	0.3363	0.0108	0.0321	0.3363	0.0108	0.0321	315	315	315	0	0
ELSPBP1	NM_022142	0.0737	0.0109	0.1481	0.1226	0.0146	0.1195	224	224	201	0	23
EMB	NM_198449	0.8552	0.0248	0.029	0.8552	0.0248	0.029	328	329	329	-1	-1
EMP1	NM_001423	0.654	0.0882	0.1349	0.654	0.0882	0.1349	158	162	162	-4	-4
EMP2	NM_001424	0.605	0.0359	0.0593	0.605	0.0359	0.0593	168	168	168	0	0
EN2	NM_001427	0.0531	0.006	0.1133	0.0531	0.006	0.1133	334	335	335	-1	-1
ENDOD1	NM_015036	0.2785	0.0144	0.0516	0.2785	0.0144	0.0516	501	501	501	0	0
ENO2	NM_001975	0.0577	0.0031	0.0536	0.0577	0.0031	0.0536	435	435	435	0	0
ENPEP	NM_001977	0.1707	0.0116	0.068	0.1707	0.0116	0.068	958	958	958	0	0
ENPP1	NM_006208	0.1924	0.0083	0.0433	0.2069	0.0089	0.0429	926	926	926	0	0
ENPP3	NM_005021	0.2479	0.0144	0.0582	0.235	0.0138	0.0589	876	875	875	1	1
ENPP4	NM_014936	0.2566	0.0125	0.0485	0.2566	0.0125	0.0485	454	454	454	0	0
ENPP5	NM_021572	0.6715	0.0375	0.0559	0.4894	0.0202	0.0413	478	478	468	0	10
ENPP6	NM_153343	0.1038	0.0106	0.102	0.1179	0.0116	0.0987	441	441	441	0	0
ENPP7	NM_178543	0.1353	0.0242	0.1788	0.1353	0.0242	0.1788	459	459	608	0	-149
ENTHD1	NM_152512	0.5937	0.0351	0.0591	0.5937	0.0351	0.0591	608	609	609	-1	-1
ENTPD3	NM_001248	0.1959	0.0102	0.052	0.2132	0.0102	0.0478	530	530	530	0	0
ENTPD5	NM_001249	0.2745	0.0116	0.0424	0.2745	0.0116	0.0424	429	429	429	0	0
ENTPD7	NM_020354	0.0585	0.0024	0.0409	0.039	0.0016	0.0409	605	605	605	0	0
EP300	NM_001429	0.0924	0.0041	0.0444	0.0924	0.0041	0.0444	2415	2415	2415	0	0
EPAS1	NM_001430	0.1005	0.0092	0.0913	0.0331	0.0025	0.0769	871	870	833	1	38
EPB41L4A	NM_022140	0.1817	0.012	0.066	0.1872	0.0127	0.0678	687	687	687	0	0
EPC2	NM_015630	0.4022	0.0303	0.0753	0.0284	0.0006	0.02	808	808	807	0	1
EPCAM	NM_002354	0.4186	0.0303	0.0724	0.385	0.0286	0.0743	315	315	291	0	24
EPHA1	NM_005232	0.2177	0.0146	0.0672	0.2177	0.0146	0.0672	977	979	979	-2	-2
EPHA2	NM_004431	0.304	0.3456	1.1368	0.0506	0.0084	0.166	977	977	952	0	25	X
EPHA4	NM_004438	0.011	0.0005	0.0432	0.011	0.0005	0.0432	987	987	987	0	0
EPHB1	NM_004441	0.0208	0.0014	0.0653	0.0208	0.0014	0.0653	985	985	985	0	0
EPHB3	NM_004443	0.083	0.012	0.1444	0.0175	0.0017	0.0991	999	1000	965	-1	34
EPHB4	NM_004444	0.0146	0.0024	0.1661	0.0204	0.0031	0.1525	988	988	894	0	94
EPHX4	NM_173567	0.1109	0.0026	0.0232	0.0963	0.0026	0.0267	363	363	363	0	0
EPM2AIP1	NM_014805	0.243	0.0158	0.065	0.1625	0.0093	0.0575	608	608	608	0	0
EPO	NM_000799	0.4198	0.0423	0.1008	0.4113	0.041	0.0996	194	194	189	0	5
EPRS	NM_004446	0.1467	0.7995	5.4509	0.1812	0.0087	0.0478	1513	1513	794	0	719
EPS8	NM_004447	0.1853	0.0095	0.0514	0.1915	0.0095	0.0497	823	823	823	0	0
EPX	NM_000502	0.1438	0.0143	0.0993	0.1438	0.0143	0.0993	716	716	716	0	0
ERCC3	NM_000122	0.0127	0.0012	0.0912	0.0127	0.0012	0.0912	783	783	783	0	0
ERCC4	NM_005236	0.233	0.0139	0.0594	0.2229	0.0138	0.0621	917	917	917	0	0
ERCC6	NM_000124	0.2073	0.0126	0.0609	0.2073	0.0126	0.0609	1494	1497	1497	-3	-3
EREG	NM_001432	0.2539	0.0136	0.0537	0.2539	0.0136	0.0537	170	170	170	0	0
ERMP1	NM_024896	0.2683	0.0121	0.0453	0.2683	0.0121	0.0453	905	906	906	-1	-1
ERN2	NM_033266	0.2975	0.0325	0.1093	0.243	0.0202	0.083	975	975	775	0	200
ERP27	NM_152321	0.605	0.0368	0.0609	0.605	0.0368	0.0609	274	274	274	0	0
ERRFI1	NM_018948	0.2535	0.0083	0.0326	0.2535	0.0083	0.0326	463	463	463	0	0
ESAM	NM_138961	0.2559	0.0197	0.077	0.2559	0.0197	0.077	391	391	391	0	0
ETF1	NM_004730	0.3539	1.2204	3.4481	0	0	0.0164	438	438	713	0	-275
ETFDH	NM_004453	0.0485	0.003	0.0629	0.0744	0.0044	0.059	618	618	585	0	33
ETV5	NM_004454	0.2047	0.0139	0.0678	0.0534	0.0019	0.036	511	511	586	0	-75
ETV6	NM_001987	0	0	0.0307	0	0	0.0307	453	453	453	0	0
EVI2B	NM_006495	0.8435	0.0411	0.0487	0.8435	0.0411	0.0487	449	452	452	-3	-3
EVPL	NM_001988	0.0752	0.0157	0.209	0.073	0.0151	0.2073	2034	2034	1918	0	116
EVX1	NM_001989	0.0338	0.004	0.1196	0.0338	0.004	0.1196	408	409	409	-1	-1
EVX2	NM_001080458	0.0448	0.0056	0.1258	0.0448	0.0056	0.1258	477	476	476	1	1
EXO5	NM_022774	0.1796	0.0144	0.08	0.1796	0.0144	0.08	374	374	374	0	0
EXOC2	NM_018303	0.0481	0.0058	0.1209	0.0481	0.0058	0.1209	925	925	925	0	0
EXOC5	NM_006544	0.012	0.0006	0.0504	0.012	0.0006	0.0504	709	709	709	0	0
EXOSC1	NM_016046	0.2201	0.7866	3.5743	0	0	0.0974	196	196	885	0	-689
EXOSC2	NM_014285	0.104	0.0054	0.0518	0.0907	0.0049	0.0545	294	294	268	0	26
EXOSC4	NM_019037	0	0	0.0974	0	0	0.0974	246	246	246	0	0
EXOSC5	NM_020158	0.1142	0.0096	0.0839	0.1142	0.0096	0.0839	236	236	278	0	-42
EXOSC7	NM_015004	0.0903	0.0066	0.0729	0.0903	0.0066	0.0729	292	292	557	0	-265
EXOSC8	NM_181503	0.0502	0.0033	0.0649	0.0502	0.0033	0.0649	277	277	277	0	0
EXT1	NM_000127	0.0204	0.0006	0.0306	0.0194	0.0006	0.0322	747	747	747	0	0
EXTL1	NM_004455	0.2888	0.0188	0.0651	0.2888	0.0188	0.0651	677	676	676	1	1
F11R	NM_016946	0.3129	0.0164	0.0524	0.341	0.0198	0.058	300	297	300	3	0
F12	NM_000505	0.3243	0.027	0.0831	0.3243	0.027	0.0831	616	616	616	0	0
F13A1	NM_000129	0.3535	0.0156	0.0441	0.3412	0.0156	0.0457	733	733	733	0	0
F13B	NM_001994	0.2411	0.0171	0.0711	0.2411	0.0171	0.0711	662	662	662	0	0
F2	NM_000506	0.2404	0.028	0.1165	0.2649	0.033	0.1246	623	620	565	3	58
F2RL1	NM_005242	0.3341	0.0231	0.0691	0.368	0.0231	0.0628	398	398	398	0	0
F2RL3	NM_003950	0.1181	0.0212	0.1792	0.1181	0.0212	0.1792	386	386	386	0	0
F9	NM_000133	0.2875	0.013	0.0451	0.2875	0.013	0.0451	462	462	462	0	0
FAAH	NM_001441	0.4178	0.9564	2.2892	0.1503	0.0135	0.0901	580	580	533	0	47
FAAH2	NM_174912	0.2594	0.0156	0.06	0.2594	0.0156	0.06	533	533	533	0	0
FABP2	NM_000134	0.1722	0.0174	0.1013	0.1722	0.0174	0.1013	133	133	133	0	0
FABP4	NM_001442	0.2003	0.0124	0.0617	0.2003	0.0124	0.0617	133	133	133	0	0
FABP5	NM_001444	0.1901	0.0069	0.0362	0.1901	0.0069	0.0362	136	136	136	0	0
FABP7	NM_001446	0.3925	0.0107	0.0272	0.3925	0.0107	0.0272	133	133	133	0	0
FADS3	NM_021727	0.1579	0.026	0.1649	0.0253	0.0028	0.1105	446	446	446	0	0
FAF2	NM_014613	0.0276	0.0011	0.0387	0.0276	0.0011	0.0387	446	446	446	0	0
FAH	NM_000137	0.2021	0.0191	0.0943	0.2021	0.0191	0.0943	420	420	420	0	0
FAM117A	NM_030802	0.1414	0.0084	0.0596	0.1477	0.0084	0.0571	454	454	454	0	0
FAM20B	NM_014864	0.1456	0.0061	0.0416	0.1456	0.0061	0.0416	410	410	410	0	0
FAM8A1	NM_016255	0.2932	0.0177	0.0604	0.2932	0.0177	0.0604	414	414	414	0	0
FAM9B	NM_205849	0.708	0.1543	0.2179	0.3991	0.0322	0.0806	187	187	227	0	-40
FANCE	NM_021922	0.3967	0.0272	0.0687	0.3967	0.0272	0.0687	537	537	537	0	0
FANCG	NM_004629	0.5967	0.0219	0.0367	0.6238	0.0228	0.0366	623	623	623	0	0
FAR1	NM_032228	0.0962	0.0029	0.0297	0.0316	0.0009	0.0277	516	516	516	0	0
FARS2	NM_006567	0.1655	0.0259	0.1565	0.2089	0.0189	0.0904	452	452	132	0	320
FASN	NM_004104	0.1342	0.0288	0.2147	0.1349	0.0286	0.2118	2512	2511	2517	1	-5
FAT2	NM_001447	0.2246	0.0135	0.0601	0.2235	0.0135	0.0604	4350	4350	4350	0	0
FATE1	NM_033085	0.3814	0.0277	0.0727	0.3814	0.0277	0.0727	184	184	184	0	0
FBL	NM_001436	0.2504	0.0216	0.0862	0.0523	0.0038	0.0722	322	322	323	0	-1
FBLN5	NM_006329	0.0279	0.0021	0.0742	0.0279	0.0021	0.0742	449	449	449	0	0
FBN1	NM_000138	0.0524	0.0032	0.0604	0.0524	0.0032	0.0604	2872	2872	3022	0	-150
FBN3	NM_032447	0.5581	1.2367	2.2159	0.1832	0.0199	0.1087	2810	2810	2626	0	184	X
FBXL14	NM_152441	0	0	0.0808	0	0	0.0808	419	419	419	0	0
FBXL16	NM_153350	0.3343	0.0477	0.1428	0.0382	0.0034	0.0889	480	480	531	0	-51
FBXL3	NM_012158	0.0244	0.001	0.0424	0.0244	0.001	0.0424	429	429	429	0	0
FBXL4	NM_012160	0.1973	0.0105	0.053	0.1973	0.0105	0.053	622	622	622	0	0
FBXL7	NM_012304	0	0	0.1237	0	0	0.1237	492	492	492	0	0
FBXO10	NM_012166	0.0612	0.0038	0.0623	0.0612	0.0038	0.0623	957	957	973	0	-16
FBXO2	NM_012168	0.2345	0.8827	3.7644	0.051	0.0093	0.1833	297	297	370	0	-73
FBXO30	NM_032145	0.118	0.0066	0.0556	0.118	0.0066	0.0556	746	745	745	1	1
FBXO33	NM_203301	0.2201	0.0082	0.0371	0.2318	0.0082	0.0352	556	556	556	0	0
FBXO39	NM_153230	0.5903	0.0341	0.0579	0.5903	0.0341	0.0579	443	443	443	0	0
FBXO40	NM_016298	0.2257	0.0116	0.0515	0.2257	0.0116	0.0515	710	710	710	0	0
FBXO41	NM_001080410	0.0151	0.0019	0.1281	0.0151	0.0019	0.1281	876	876	876	0	0
FBXO42	NM_018994	0.0825	0.0033	0.0398	0.0896	0.0033	0.0371	718	717	735	1	-17
FBXO46	NM_001080469	0.0386	0.005	0.1305	0.0395	0.005	0.1278	604	604	604	0	0
FBXO47	NM_001008777	0.3377	0.0108	0.0319	0.3377	0.0108	0.0319	453	453	453	0	0
FBXO48	NM_001024680	0.7425	0.0285	0.0384	0.7425	0.0285	0.0384	156	156	156	0	0
FBXO8	NM_012180	0.0522	0.0029	0.0555	0.0522	0.0029	0.0555	320	320	320	0	0
FBXW4	NM_022039	0.0724	0.0044	0.0606	0.0683	0.0044	0.0642	413	411	411	2	2
FCER1A	NM_002001	1.0439	0.0421	0.0403	1.0439	0.0421	0.0403	258	257	261	0	-3
FCF1	NM_015962	0	0	0.0754	0	0	0.0754	199	199	199	0	0
FCN1	NM_002003	0.234	0.0404	0.1729	0.234	0.0404	0.1729	327	327	327	0	0
FDFT1	NM_004462	0.0237	0.0022	0.0926	0.0237	0.0022	0.0926	418	418	418	0	0
FEM1A	NM_018708	0.0136	0.0018	0.1321	0.0136	0.0018	0.1321	670	670	670	0	0
FEM1B	NM_015322	0	0	0.0425	0	0	0.0425	628	628	628	0	0
FEM1C	NM_020177	0	0	0.0291	0	0	0.0291	618	618	618	0	0
FEN1	NM_004111	0.0825	0.0035	0.042	0.0825	0.0035	0.042	381	381	381	0	0
FER1L6	NM_001039112	0.2616	0.019	0.0727	0.2313	0.0144	0.0622	1858	1858	1776	0	82
FETUB	NM_014375	0.9906	0.0689	0.0696	1.0559	0.0738	0.0699	383	383	346	0	37
FEV	NM_017521	0.0179	0.0033	0.1853	0.0179	0.0033	0.1853	239	239	239	0	0
FFAR1	NM_005303	0.1422	0.0174	0.1224	0.1422	0.0174	0.1224	301	301	301	0	0
FFAR2	NM_005306	0.0949	0.0133	0.1406	0.0949	0.0133	0.1406	331	331	331	0	0
FFAR3	NM_005304	0.2469	0.0414	0.1678	0.2545	0.0414	0.1625	347	347	347	0	0
FGD1	NM_004463	0.1014	0.0052	0.0512	0.065	0.0033	0.0505	962	962	962	0	0
FGF11	NM_004112	0.0645	0.0038	0.0585	0.0645	0.0038	0.0585	226	226	226	0	0
FGF19	NM_005117	0.0487	0.0076	0.1571	0.0487	0.0076	0.1571	217	217	217	0	0
FGF20	NM_019851	0.0756	0.0067	0.0884	0.0756	0.0067	0.0884	212	212	212	0	0
FGF21	NM_019113	0.5511	0.0707	0.1282	0.2954	0.02	0.0677	210	210	189	0	21
FGF4	NM_002007	0.0137	0.0037	0.2665	0.0137	0.0037	0.2665	207	207	207	0	0
FGF6	NM_020996	0.1091	0.0107	0.0983	0.1091	0.0107	0.0983	209	209	209	0	0
FGL2	NM_006682	0.0887	0.0043	0.0485	0.0887	0.0043	0.0485	440	440	440	0	0
FHOD1	NM_013241	0.3035	0.0188	0.0621	0.3035	0.0188	0.0621	1165	1165	1165	0	0
FIG4	NM_014845	0.0412	0.0025	0.0613	0.0412	0.0025	0.0613	908	908	908	0	0
FIGF	NM_004469	0.2631	0.014	0.0532	0.2631	0.014	0.0532	355	354	354	1	1
FIGN	NM_018086	0.0713	0.0025	0.0351	0.0746	0.0025	0.0335	760	760	760	0	0
FIS1	NM_016068	0	0	0.0398	0	0	0.0398	153	153	153	0	0
FKBP10	NM_021939	0.0325	0.0035	0.1092	0.0586	0.0065	0.1103	583	583	471	0	112
FKBP14	NM_017946	0.224	0.0056	0.025	0.224	0.0056	0.025	212	212	212	0	0
FKBP3	NM_002013	0.0777	0.0021	0.0268	0.0777	0.0021	0.0268	225	225	250	0	-25
FKBP4	NM_002014	0.1109	0.0061	0.0547	0.1052	0.0061	0.0576	460	460	460	0	0
FLOT1	NM_005803	0.0195	0.0013	0.0647	0.0146	0.0011	0.0726	428	428	368	0	60
FLOT2	NM_004475	0	0	0.0934	0	0	0.091	429	429	380	0	49
FLRT1	NM_013280	0.0123	0.004	0.3297	0.012	0.004	0.3349	675	675	675	0	0
FLRT2	NM_013231	0.0348	0.0021	0.0589	0.0348	0.0021	0.0589	661	661	661	0	0
FMO4	NM_002022	0.2162	0.3598	1.6641	0.2951	0.0181	0.0615	559	559	536	0	23
FMOD	NM_002023	0.0635	0.0046	0.0722	0.0635	0.0046	0.0722	377	377	377	0	0
FMR1NB	NM_152578	0.9144	0.182	0.199	0.9619	0.1187	0.1234	256	256	190	0	66
FNDC4	NM_022823	0.0925	0.0023	0.0247	0.4235	0.0096	0.0227	235	235	202	0	33
FNDC7	NM_001144937	0.3416	0.0214	0.0625	0.3416	0.0214	0.0625	734	733	734	0	0
FNTB	NM_002028	0.0565	0.0022	0.0389	0.0605	0.0022	0.0363	438	438	438	0	0
FOS	NM_005252	0.0938	0.3697	3.9415	0.0839	0.0071	0.0846	381	381	327	0	54
FOXA1	NM_004496	0.0484	0.0062	0.1287	0.04	0.0058	0.145	473	471	438	2	35
FOXB1	NM_012182	0	0	0.1133	0	0	0.1133	326	326	326	0	0
FOXB2	NM_001013735	0.0588	0.007	0.1188	0.0588	0.007	0.1188	433	431	432	1	1
FOXC2	NM_005251	0.015	0.0029	0.196	0.0145	0.0029	0.2032	502	502	502	0	0
FOXD3	NM_012183	0.0532	0.0069	0.1298	0.0532	0.0069	0.1298	479	479	479	0	0
FOXF1	NM_001451	0.0035	0.001	0.2849	0.0035	0.001	0.2849	380	381	381	-1	-1
FOXJ1	NM_001454	0.0218	0.0028	0.1308	0.0218	0.0028	0.1308	422	422	422	0	0
FOXN1	NM_003593	0.1801	0.0135	0.0751	0.1901	0.0143	0.075	649	649	649	0	0
FOXO1	NM_002015	0.064	0.0042	0.0651	0.0621	0.0042	0.0672	656	656	656	0	0
FOXQ1	NM_033260	0.1602	0.0271	0.1691	0.1095	0.0204	0.1864	404	404	241	0	163
FOXR2	NM_198451	0.7384	0.0458	0.062	0.7384	0.0458	0.062	312	311	312	0	0
FPR3	NM_002030	1.4795	0.0655	0.0443	1.4795	0.0655	0.0443	354	354	354	0	0
FRAT1	NM_005479	0.1746	0.0129	0.0741	0.1746	0.0129	0.0741	280	280	280	0	0
FRAT2	NM_012083	0.1247	0.0149	0.1192	0.1247	0.0149	0.1192	234	234	234	0	0
FREM3	NM_001168235	0.3756	0.028	0.0746	0.3715	0.0277	0.0747	2140	2140	2140	0	0
FRG1	NM_004477	0.04	0.0036	0.0901	0.04	0.0036	0.0901	259	259	259	0	0
FRK	NM_002031	0.2232	0.0167	0.0749	0.2232	0.0167	0.0749	506	506	506	0	0
FRMPD1	NM_014907	0.2782	0.0154	0.0553	0.2782	0.0154	0.0553	1579	1579	1579	0	0
FRMPD4	NM_014728	0.1728	0.0073	0.0425	0.1693	0.0073	0.0433	1323	1323	1323	0	0
FRS3	NM_006653	0.045	0.0036	0.0809	0.045	0.0036	0.0809	493	493	493	0	0
FRY	NM_023037	0.0885	0.2977	3.3653	0.0287	0.0018	0.0617	3014	3014	3055	0	-41
FRZB	NM_001463	0.0419	0.0028	0.0664	0.0419	0.0028	0.0664	326	326	326	0	0
FSCN1	NM_003088	0.0579	0.0188	0.3247	0.011	0.0023	0.2067	494	494	485	0	9
FSCN3	NM_020369	0.2816	0.017	0.0603	0.2816	0.017	0.0603	499	499	499	0	0
FSIP1	NM_152597	0.6428	0.0368	0.0573	0.6428	0.0368	0.0573	582	582	582	0	0
FTH1	NM_002032	0.315	0.9631	3.0578	0.0458	0.0028	0.061	184	184	335	0	-151	X
FTSJ2	NM_013393	0.2191	0.0178	0.0813	0.2388	0.0178	0.0745	247	247	247	0	0
FTSJ3	NM_017647	0.3477	0.0402	0.1155	0.2389	0.0165	0.0691	848	844	723	4	125
FTSJD2	NM_015050	0.01	0.0005	0.0545	0.01	0.0005	0.0545	836	836	836	0	0
FUCA1	NM_000147	0.2547	0.0294	0.1154	0.1742	0.0156	0.0895	467	469	419	-2	48
FUCA2	NM_032020	0.225	0.0133	0.0591	0.225	0.0133	0.0591	468	466	466	2	2
FUNDC2	NM_023934	0.523	0.0134	0.0257	0.4051	0.0118	0.0291	190	190	165	0	25
FUT1	NM_000148	0.194	0.0208	0.1073	0.194	0.0208	0.1073	366	367	367	-1	-1
FXR2	NM_004860	0.0184	0.0007	0.0381	0.0184	0.0007	0.0381	674	674	674	0	0
FZD1	NM_003505	0.1701	0.0398	0.2341	0.0244	0.003	0.1241	648	650	721	-2	-73
FZD10	NM_007197	0.0036	0.0006	0.1805	0.0036	0.0006	0.1744	582	582	568	0	14
FZD2	NM_001466	0.5062	1.1702	2.3116	0	0	0.1734	566	565	716	0	-150	X
FZD4	NM_012193	0.0162	0.0009	0.0525	0.0162	0.0009	0.0525	538	538	538	0	0
FZD7	NM_003507	0.0207	0.004	0.1948	0.0173	0.0034	0.1943	575	574	575	0	0
FZD9	NM_003508	0.0191	0.0044	0.2303	0.0122	0.0026	0.2123	592	591	358	0	234
G6PC3	NM_138387	0.1	0.0039	0.0389	0.1	0.0039	0.0389	347	347	347	0	0
GABARAP	NM_007278	0.2489	0.0108	0.0434	0	0	0.0305	118	118	197	0	-79
GABRA6	NM_000811	0.1158	0.0089	0.0766	0.1115	0.0089	0.0796	454	454	454	0	0
GABRP	NM_014211	0.0803	0.0044	0.0554	0.0803	0.0044	0.0554	441	441	441	0	0
GABRQ	NM_018558	0.2935	0.0143	0.0489	0.2935	0.0143	0.0489	633	633	633	0	0
GADD45B	NM_015675	0.0274	0.0025	0.0919	0.0274	0.0025	0.0919	161	161	161	0	0
GAK	NM_005255	0.2283	0.0446	0.1954	0.0837	0.0119	0.142	1312	1312	1723	0	-411
GAL	NM_015973	0.3759	0.7599	2.0213	0.4369	0.0284	0.065	124	124	572	0	-448
GAL3ST1	NM_004861	0.0375	0.0126	0.3369	0.0375	0.0126	0.3369	424	424	424	0	0
GAL3ST3	NM_033036	0.0327	0.0054	0.1666	0.021	0.0036	0.172	432	432	432	0	0
GAL3ST4	NM_024637	0.2795	0.0198	0.0709	0.2795	0.0198	0.0709	487	487	487	0	0
GALK1	NM_000154	0.3542	0.0765	0.2159	0.0862	0.0101	0.1177	393	393	421	0	-28	X
GALNT15	NM_054110	0.2413	0.0192	0.0797	0.2157	0.0176	0.0815	640	642	456	-2	184
GALNT2	NM_004481	0.0198	0.0016	0.0804	0.0197	0.0016	0.0805	572	572	572	0	0
GALNT5	NM_014568	0.5162	0.023	0.0445	0.5162	0.023	0.0445	941	941	941	0	0
GALNT6	NM_007210	0.1343	0.0117	0.087	0.1108	0.0087	0.0781	623	623	642	0	-19
GALNT7	NM_017423	0.365	0.0205	0.0562	0.0711	0.0021	0.0293	658	658	631	0	27
GALR1	NM_001480	0.0459	0.006	0.1308	0.0459	0.006	0.1308	350	350	350	0	0
GALR2	NM_003857	0.106	0.0209	0.1969	0.106	0.0209	0.1969	388	388	388	0	0
GALR3	NM_003614	0.0617	0.0124	0.201	0.0599	0.0125	0.2079	369	365	369	4	0	X
GAN	NM_022041	0	0	0.0644	0	0	0.0644	598	598	598	0	0
GANC	NM_198141	0.1603	0.0108	0.0675	0.1603	0.0108	0.0675	915	915	915	0	0
GAPDHS	NM_014364	0.207	0.0203	0.0979	0.1999	0.0203	0.1015	409	410	410	-1	-1
GARS	NM_002047	0.494	0.0455	0.092	0.2284	0.0095	0.0415	740	739	607	1	133
GAS2L3	NM_174942	0.2951	0.0259	0.0878	0.271	0.0204	0.0753	695	695	657	0	38
GAS8	NM_001481	0.0536	0.0085	0.1579	0.0536	0.0085	0.1579	479	479	479	0	0
GATA4	NM_002052	0.0425	0.0077	0.1811	0.0425	0.0077	0.1811	443	443	444	0	-1
GATAD2B	NM_020699	0.0945	0.0039	0.0414	0	0	0.0371	594	594	594	0	0
GATSL2	NM_001145064	0	0	0.1224	0	0	0.1224	330	330	330	0	0
GBE1	NM_000158	0.2011	0.0128	0.0637	0.2081	0.0128	0.0615	703	702	703	0	0
GBP1	NM_002053	0.5921	0.089	0.1504	0.416	0.0256	0.0615	593	591	596	2	-3
GBP2	NM_004120	0.3299	0.0198	0.06	0.3299	0.0198	0.06	592	592	592	0	0
GBX2	NM_001485	0.0155	0.0012	0.0753	0.0155	0.0012	0.0753	349	349	349	0	0
GCA	NM_012198	0.9261	0.0356	0.0384	0.9261	0.0356	0.0384	218	219	219	-1	-1
GCC1	NM_024523	0.0854	0.0067	0.0783	0.0876	0.0067	0.0764	776	776	776	0	0
GCG	NM_002054	0.7149	0.0134	0.0187	0.7149	0.0134	0.0187	181	181	264	0	-83
GCKR	NM_001486	0.137	0.0106	0.0777	0.137	0.0106	0.0777	626	626	626	0	0
GCM1	NM_003643	0.1255	0.0106	0.0844	0.1307	0.0106	0.0811	437	437	437	0	0
GCM2	NM_004752	0.2935	0.0218	0.0742	0.2935	0.0218	0.0742	507	507	507	0	0
GCN1L1	NM_006836	0.1077	0.0099	0.092	0.0486	0.0038	0.0775	2672	2672	2680	0	-8
GDE1	NM_016641	0.0694	0.0043	0.0617	0.0694	0.0043	0.0617	332	332	332	0	0
GDF1	NM_001492	0.2473	0.7421	3.0005	0.1761	0.0231	0.1313	373	371	309	2	64
GDF10	NM_004962	0.1579	0.0242	0.1531	0.1258	0.0185	0.147	479	478	478	1	1
GDF15	NM_004864	0.3813	0.0354	0.0929	0.3813	0.0354	0.0929	309	309	309	0	0
GDF2	NM_016204	0.1349	0.0174	0.1292	0.1349	0.0174	0.1292	430	430	430	0	0
GDF3	NM_020634	0.2757	0.0171	0.062	0.2757	0.0171	0.062	365	365	365	0	0
GDF5	NM_000557	0.1441	0.0077	0.0537	0.1441	0.0077	0.0537	502	500	500	2	2
GDF7	NM_182828	0.136	0.0186	0.1369	0.136	0.0186	0.1369	451	448	448	3	3
GDI1	NM_001493	0.0991	0.0126	0.1275	0.0251	0.002	0.0796	448	448	826	0	-378	X
GEMIN4	NM_015721	0.2021	0.0216	0.107	0.195	0.0207	0.1063	1059	1059	1048	0	11
GFPT2	NM_005110	0.0414	0.0053	0.1278	0.0414	0.0053	0.1278	683	683	683	0	0
GFRAL	NM_207410	1.5939	0.0327	0.0205	1.5939	0.0327	0.0205	395	395	395	0	0
GGH	NM_003878	0.2392	0.0225	0.0942	0.2498	0.0225	0.0901	319	319	319	0	0
GHITM	NM_014394	0.2382	0.0139	0.0581	0.2244	0.0139	0.0617	346	346	346	0	0
GIMAP4	NM_018326	1.1065	0.0658	0.0594	1.1065	0.0658	0.0594	330	330	330	0	0
GIMAP8	NM_175571	1.0296	0.0605	0.0587	1.0296	0.0605	0.0587	666	666	666	0	0
GINS2	NM_016095	0.0886	0.0061	0.0692	0.0796	0.0061	0.0771	186	186	186	0	0
GIP	NM_004123	0.2688	0.0211	0.0785	0.2688	0.0211	0.0785	154	154	154	0	0
GJA1	NM_000165	0.0524	0.0026	0.0496	0.0465	0.0025	0.053	383	383	362	0	21
GJA8	NM_005267	0.1431	0.0174	0.1216	0.1431	0.0174	0.1216	434	436	436	-2	-2
GJB2	NM_004004	0.0754	0.0076	0.101	0.0754	0.0076	0.101	227	227	227	0	0
GJB4	NM_153212	0.0981	0.0175	0.1779	0.0981	0.0175	0.1779	267	267	267	0	0
GJC2	NM_020435	0.0457	0.0092	0.201	0.0457	0.0092	0.201	440	442	498	-2	-58
GJD2	NM_020660	0.3434	0.5895	1.7164	0	0	0.0699	322	322	544	0	-222
GJD4	NM_153368	0.1852	0.0313	0.1691	0.1852	0.0313	0.1691	371	371	371	0	0
GKN2	NM_182536	0.5892	0.0434	0.0737	0.5892	0.0434	0.0737	185	185	200	0	-15
GLA	NM_000169	0.2775	0.0099	0.0358	0.2775	0.0099	0.0358	430	430	430	0	0
GLCE	NM_015554	0.1389	0.0033	0.0239	0.1389	0.0033	0.0239	618	619	619	-1	-1
GLDC	NM_000170	0.0819	0.0043	0.0525	0.0819	0.0043	0.0525	1021	1021	1021	0	0
GLIPR2	NM_022343	0.0228	0.0029	0.1294	0.0228	0.0029	0.1294	155	155	155	0	0
GLP2R	NM_004246	0.2311	0.0156	0.0674	0.2311	0.0156	0.0674	554	554	554	0	0
GLRX5	NM_016417	0.0322	0.0026	0.082	0.0332	0.0027	0.0799	158	158	158	0	0
GLT8D2	NM_031302	0.0615	0.0028	0.0451	0.0535	0.0028	0.0518	350	350	350	0	0
GLTP	NM_016433	0.2119	0.0299	0.1411	0	0	0.162	210	210	209	0	1
GLTPD1	NM_001029885	0.085	0.0224	0.2642	0.085	0.0224	0.2642	215	215	215	0	0
GLTSCR2	NM_015710	0.1173	0.0142	0.1208	0.1173	0.0142	0.1208	479	479	479	0	0
GLUD1	NM_005271	0.1711	0.0189	0.1104	0.044	0.0031	0.0708	559	559	167	0	392
GMCL1	NM_178439	0.1314	0.0044	0.0334	0.1314	0.0044	0.0334	516	516	516	0	0
GMFB	NM_004124	0.4855	0.0896	0.1846	0	0	0.068	143	143	143	0	0
GMIP	NM_016573	0.1718	0.0147	0.0857	0.1721	0.0143	0.0828	971	975	975	-4	-4
GML	NM_002066	0.7351	0.0759	0.1032	0.7351	0.0759	0.1032	159	159	159	0	0
GMPR	NM_006877	0.0519	0.1478	2.8448	0.0916	0.0078	0.0854	346	346	349	0	-3
GMPS	NM_003875	0.0592	0.0013	0.0221	0.0592	0.0013	0.0221	694	694	694	0	0
GNA11	NM_002067	0.0145	0.0031	0.2106	0.0145	0.0031	0.2106	360	360	360	0	0
GNA14	NM_004297	0.0263	0.0027	0.1014	0.0263	0.0027	0.1014	356	356	356	0	0
GNAI3	NM_006496	0	0	0.0204	0	0	0.0204	355	355	355	0	0
GNAQ	NM_002072	0	0	0.0311	0	0	0.0311	360	360	360	0	0
GNAT2	NM_005272	0.0224	0.0013	0.0579	0.0224	0.0013	0.0579	355	355	355	0	0
GNAT3	NM_001102386	0	0	0.0535	0	0	0.0535	355	355	355	0	0
GNAZ	NM_002073	0	0	0.1622	0	0	0.1558	356	356	356	0	0
GNB1	NM_002074	0	0	0.0656	0	0	0.0656	341	341	341	0	0
GNB3	NM_002075	0	0	0.0957	0	0	0.0957	341	341	341	0	0
GNB4	NM_021629	0	0	0.045	0	0	0.045	341	341	341	0	0
GNG11	NM_004126	0.1387	0.0066	0.0473	0.1387	0.0066	0.0473	74	74	74	0	0
GNG8	NM_033258	0.2782	0.7792	2.8003	0	0	0.0671	71	71	167	0	-96	X
GNGT1	NM_021955	0	0	0.034	0	0	0.0144	75	75	206	0	-131
GNL2	NM_013285	0.2822	0.0106	0.0375	0.2677	0.01	0.0375	732	732	698	0	34
GNMT	NM_018960	0.0499	0.006	0.1201	0.0499	0.006	0.1201	296	296	296	0	0
GNPAT	NM_014236	0.2657	0.0118	0.0442	0.2763	0.0117	0.0425	681	681	681	0	0
GNPDA1	NM_005471	0.0261	0.0015	0.0588	0.0261	0.0015	0.0588	290	290	290	0	0
GNS	NM_002076	0.0927	0.0045	0.0483	0.0767	0.0043	0.056	553	553	533	0	20
GOT2	NM_002080	0.1222	0.0065	0.0528	0.1222	0.0065	0.0528	431	431	431	0	0
GP9	NM_000174	0.1024	0.0145	0.1418	0.1024	0.0145	0.1418	178	178	178	0	0
GPA33	NM_005814	0.2142	0.0294	0.1372	0.3672	0.0391	0.1065	320	319	211	1	109
GPATCH1	NM_018025	0.4147	0.0437	0.1054	0.1822	0.012	0.0657	932	933	885	-1	47
GPATCH3	NM_022078	0.2809	0.0152	0.0542	0.2809	0.0152	0.0542	526	526	526	0	0
GPBP1L1	NM_021639	0.1378	0.0079	0.0573	0.1378	0.0079	0.0573	475	475	475	0	0
GPC1	NM_002081	0.0527	0.0128	0.2425	0.0527	0.0128	0.2425	559	559	559	0	0
GPC2	NM_152742	0.2381	0.012	0.0505	0.2381	0.012	0.0505	580	579	579	1	1
GPC4	NM_001448	0.1121	0.0049	0.044	0.1121	0.0049	0.044	557	557	557	0	0
GPC6	NM_005708	0.3998	0.0677	0.1693	0.0507	0.0047	0.0921	556	556	503	0	53
GPCPD1	NM_019593	0.3994	0.0428	0.1073	0.0586	0.0027	0.0464	673	673	671	0	2
GPIHBP1	NM_178172	0.4384	0.0668	0.1524	0.4384	0.0668	0.1524	185	185	185	0	0
GPR101	NM_054021	0.1859	0.0162	0.0873	0.1858	0.0162	0.0874	509	511	511	-2	-2
GPR115	NM_153838	0.4421	0.0276	0.0625	0.4057	0.0269	0.0663	696	696	696	0	0
GPR119	NM_178471	0.3257	0.0203	0.0624	0.3257	0.0203	0.0624	336	336	336	0	0
GPR12	NM_005288	0.1992	0.0067	0.0334	0.1992	0.0067	0.0334	335	335	335	0	0
GPR128	NM_032787	0.8993	0.0458	0.051	0.8993	0.0458	0.051	798	797	797	1	1
GPR135	NM_022571	0.1315	0.0185	0.1409	0.1362	0.0185	0.1361	495	500	500	-5	-5
GPR137C	NM_001099652	0.1334	0.0045	0.0337	0.1334	0.0045	0.0337	430	430	430	0	0
GPR139	NM_001002911	0	0	0.0865	0	0	0.0865	354	354	354	0	0
GPR143	NM_000273	0.2628	0.0186	0.0709	0.2628	0.0186	0.0709	405	408	408	-3	-3
GPR15	NM_005290	0.3062	0.0138	0.045	0.3062	0.0138	0.045	361	361	361	0	0
GPR150	NM_199243	0.1609	0.0205	0.1277	0.1609	0.0205	0.1277	435	436	436	-1	-1
GPR151	NM_194251	0.1959	0.0126	0.0644	0.1959	0.0126	0.0644	420	419	420	0	0
GPR153	NM_207370	0.0722	0.0142	0.1974	0.0722	0.0142	0.1974	610	610	610	0	0
GPR157	NM_024980	0.2754	0.1032	0.3748	0.1646	0.0284	0.1724	336	336	239	0	97
GPR158	NM_020752	0.2832	0.016	0.0564	0.2832	0.016	0.0564	1216	1215	1215	1	1
GPR173	NM_018969	0	0	0.059	0	0	0.059	374	374	374	0	0
GPR174	NM_032553	0.2604	0.009	0.0346	0.2604	0.009	0.0346	334	333	334	0	0
GPR180	NM_180989	0.031	0.0011	0.0354	0.031	0.0011	0.0354	441	441	441	0	0
GPR182	NM_007264	0.3193	0.0306	0.0957	0.3459	0.0317	0.0915	405	405	405	0	0
GPR183	NM_004951	0.1154	0.005	0.0436	0.1154	0.005	0.0436	362	362	362	0	0
GPR19	NM_006143	0.1788	0.0136	0.0758	0.1788	0.0136	0.0758	416	416	416	0	0
GPR20	NM_005293	0.0577	0.0116	0.2007	0.0577	0.0116	0.2007	359	360	360	-1	-1
GPR21	NM_005294	0.1755	0.0041	0.0232	0.1755	0.0041	0.0232	350	350	350	0	0
GPR22	NM_005295	0	0	0.0303	0	0	0.0303	434	434	434	0	0
GPR26	NM_153442	0.0189	0.0023	0.1215	0.0189	0.0023	0.1215	338	338	338	0	0
GPR3	NM_005281	0.0497	0.0028	0.0567	0.0467	0.0028	0.0604	331	331	331	0	0
GPR37	NM_005302	0.1845	0.0141	0.0762	0.1845	0.0141	0.0762	614	614	614	0	0
GPR37L1	NM_004767	0.0305	0.0052	0.1704	0.0305	0.0052	0.1704	482	482	482	0	0
GPR4	NM_005282	0.2071	0.7889	3.8086	0.0136	0.0032	0.2365	363	363	397	0	-34
GPR55	NM_005683	0.159	0.5927	3.7271	0.0926	0.0139	0.1505	320	320	310	0	10
GPR6	NM_005284	0.0557	0.006	0.1073	0.0557	0.006	0.1073	363	363	371	0	-8
GPR61	NM_031936	0.0387	0.0031	0.0788	0.0387	0.0031	0.0788	452	452	452	0	0
GPR65	NM_003608	0.4342	0.0188	0.0434	0.4342	0.0188	0.0434	338	338	338	0	0
GPR75	NM_006794	0.0648	0.0044	0.0674	0.0648	0.0044	0.0674	541	541	541	0	0
GPR82	NM_080817	0.1595	0.0071	0.0446	0.1595	0.0071	0.0446	337	337	337	0	0
GPR83	NM_016540	0.0661	0.0061	0.0924	0.0661	0.0061	0.0924	424	424	424	0	0
GPR84	NM_020370	0.4729	0.0212	0.0448	0.4729	0.0212	0.0448	397	397	397	0	0
GPR87	NM_023915	0.1301	0.0076	0.0586	0.1301	0.0076	0.0586	359	359	359	0	0
GPR97	NM_170776	0.316	0.0381	0.1206	0.2945	0.0369	0.1252	550	552	552	-2	-2
GPRC5A	NM_003979	0.2959	0.0242	0.0819	0.2959	0.0242	0.0819	358	358	358	0	0
GPRC5B	NM_016235	0.0154	0.0021	0.1332	0.0154	0.0021	0.1332	404	404	404	0	0
GPRIN3	NM_198281	0.5954	0.0309	0.0519	0.5954	0.0309	0.0519	777	777	777	0	0
GPSM2	NM_013296	0.104	0.0061	0.0582	0.1312	0.0068	0.0517	685	687	609	-2	76
GPT	NM_005309	0.0508	0.0108	0.2119	0.0508	0.0108	0.2119	497	497	497	0	0
GPX7	NM_015696	0.2909	0.0192	0.066	0.2909	0.0192	0.066	188	185	185	3	3
GPX8	NM_001008397	0.3699	0.0133	0.0359	0.3699	0.0133	0.0359	210	210	210	0	0
GRAMD2	NM_001012642	0.6086	0.0381	0.0626	0.5373	0.0286	0.0532	355	355	319	0	36
GRAP	NM_006613	0.0228	0.0038	0.1656	0.0228	0.0038	0.1656	218	218	218	0	0
GRAP2	NM_004810	0.0721	0.0057	0.0791	0.0721	0.0057	0.0791	331	331	331	0	0
GREM2	NM_022469	0	0	0.0998	0	0	0.0998	169	169	169	0	0
GRID1	NM_017551	0.012	0.0013	0.1063	0.0121	0.0013	0.1047	1010	1010	1010	0	0
GRIK4	NM_014619	0.0161	0.0009	0.0544	0.0155	0.0009	0.0562	957	957	957	0	0
GRIN2B	NM_000834	0.0103	0.0006	0.0572	0.0103	0.0006	0.0572	1485	1485	1485	0	0
GRIN2C	NM_000835	0.1016	0.0123	0.1211	0.0873	0.0119	0.1367	1234	1231	1097	3	137
GRIN3A	NM_133445	0.1851	0.0101	0.0544	0.1851	0.0101	0.0544	1116	1116	1116	0	0
GRK7	NM_139209	0.179	0.0143	0.0799	0.179	0.0143	0.0799	554	554	554	0	0
GRM3	NM_000840	0.1952	0.0249	0.1276	0.0289	0.002	0.0698	880	880	752	0	128
GRPEL1	NM_025196	0.0336	0.0021	0.0636	0.0306	0.0021	0.0698	218	218	218	0	0
GRPEL2	NM_152407	0.5045	0.0197	0.0391	0.5045	0.0197	0.0391	226	226	226	0	0
GRPR	NM_005314	0.0895	0.0047	0.0526	0.0895	0.0047	0.0526	385	385	385	0	0
GRWD1	NM_031485	0.0715	0.0089	0.1241	0.0715	0.0089	0.1241	447	447	447	0	0
GSC	NM_173849	0.0124	0.0015	0.1193	0.0124	0.0015	0.1193	258	260	260	-2	-2
GSDMC	NM_031415	0.6254	0.0376	0.06	0.6254	0.0376	0.06	509	508	508	1	1
GSK3A	NM_019884	0.0139	0.0009	0.0658	0.0139	0.0009	0.0658	484	484	484	0	0
GSTA1	NM_145740	0.4379	0.0349	0.0797	0.4379	0.0349	0.0797	223	223	223	0	0
GSTA3	NM_000847	0.285	0.0131	0.046	0.285	0.0131	0.046	223	223	223	0	0
GSTM3	NM_000849	0.1606	0.012	0.0747	0.1606	0.012	0.0747	226	226	226	0	0
GSTT2	NM_000854	0.5807	0.0647	0.1114	0.4739	0.0563	0.1188	245	245	231	0	14
GSX1	NM_145657	0.0117	0.0016	0.1342	0.0117	0.0016	0.1342	265	265	349	0	-84
GSX2	NM_133267	0.1295	0.0113	0.0872	0.1295	0.0113	0.0872	305	305	305	0	0
GTF2A2	NM_004492	0.1255	0.0042	0.0338	0.1255	0.0042	0.0338	110	110	110	0	0
GTF2B	NM_001514	0	0	0.0604	0	0	0.0604	317	317	317	0	0
GTF2E1	NM_005513	0.1494	0.0077	0.0517	0.1494	0.0077	0.0517	440	440	440	0	0
GTF2E2	NM_002095	0.1316	0.0048	0.0369	0.1316	0.0048	0.0369	292	292	292	0	0
GTF2F1	NM_002096	0.0248	0.0062	0.251	0.0248	0.0062	0.251	518	518	518	0	0
GTF2H4	NM_001517	0	0	0.047	0	0	0.05	463	463	463	0	0
GTF3C4	NM_012204	0.0342	0.0017	0.05	0.0342	0.0017	0.05	823	824	824	-1	-1
GTPBP1	NM_004286	0.051	0.0026	0.0516	0.051	0.0026	0.0516	670	670	670	0	0
GTSE1	NM_016426	0.8481	0.0545	0.0643	0.8481	0.0545	0.0643	740	740	740	0	0
GTSF1	NM_144594	0.2128	0.7147	3.3587	0	0	0.0512	168	168	149	0	19
GUCA1B	NM_002098	0	0	0.126	0	0	0.126	201	201	201	0	0
GUCA2A	NM_033553	0.1592	0.0162	0.1016	0.1592	0.0162	0.1016	116	116	116	0	0
GUCA2B	NM_007102	0.1139	0.0163	0.1434	0.1139	0.0163	0.1434	113	113	113	0	0
GUCY2C	NM_004963	0.1785	0.0112	0.0626	0.1751	0.0112	0.0638	1074	1074	1074	0	0
GUCY2D	NM_000180	0.1125	0.0112	0.0996	0.111	0.0112	0.1009	1104	1104	1104	0	0
GUCY2F	NM_001522	0.2442	0.0123	0.0504	0.2442	0.0123	0.0504	1109	1109	1109	0	0
GYS2	NM_021957	0.2254	0.0116	0.0514	0.2254	0.0116	0.0514	704	704	704	0	0
GZF1	NM_022482	0.1103	0.0097	0.0877	0.1072	0.0091	0.0852	712	714	714	-2	-2
GZMB	NM_004131	0.9764	0.0752	0.077	0.954	0.0732	0.0767	248	248	282	0	-34
GZMK	NM_002104	0.3635	0.0313	0.086	0.3635	0.0313	0.086	265	265	265	0	0
H2AFY2	NM_018649	0.027	0.0012	0.0464	0.027	0.0012	0.0464	373	373	373	0	0
H6PD	NM_004285	0.1047	0.0118	0.1127	0.1021	0.0118	0.1155	792	792	792	0	0
HACL1	NM_012260	0.2624	0.0191	0.0726	0.2773	0.0177	0.0638	579	579	480	0	99
HADHA	NM_000182	0.1615	0.0096	0.0595	0.1739	0.0103	0.059	764	764	764	0	0
HADHB	NM_000183	0.2035	0.0159	0.0781	0.1371	0.0097	0.0704	475	476	470	-1	5
HAMP	NM_021175	0.3005	0.0211	0.0704	0.3005	0.0211	0.0704	85	85	85	0	0
HAND1	NM_004821	0.0745	0.006	0.0809	0.0745	0.006	0.0809	216	216	216	0	0
HAO1	NM_017545	0.0802	0.0053	0.0661	0.0802	0.0053	0.0661	371	371	371	0	0
HAPLN1	NM_001884	0.1527	0.0095	0.0623	0.1527	0.0095	0.0623	355	355	355	0	0
HAPLN2	NM_021817	0.0679	0.0085	0.1246	0.0679	0.0085	0.1246	341	341	341	0	0
HAPLN3	NM_178232	0.0851	0.0132	0.1548	0.0824	0.0132	0.1599	361	361	361	0	0
HARBI1	NM_173811	0.0899	0.0055	0.0608	0.0899	0.0055	0.0608	350	350	350	0	0
HAS1	NM_001523	0.0372	0.0064	0.173	0.0372	0.0064	0.173	579	583	583	-4	-4
HAS2	NM_005328	0	0	0.0506	0	0	0.0506	553	553	553	0	0
HBB	NM_000518	0.3082	0.0308	0.0999	0.3082	0.0308	0.0999	148	148	148	0	0
HBE1	NM_005330	0.3465	0.0124	0.0357	0.3465	0.0124	0.0357	148	148	148	0	0
HBQ1	NM_005331	0.1679	0.2247	1.3381	0.0449	0.0174	0.3872	143	143	143	0	0
HCFC2	NM_013320	0.0972	0.0023	0.0234	0.0907	0.0023	0.025	793	793	793	0	0
HCLS1	NM_005335	0.3588	0.0167	0.0464	0.3424	0.0164	0.0478	487	476	439	11	48
HCN1	NM_021072	0.3558	0.0475	0.1334	0	0	0.0529	891	886	538	5	353
HCN3	NM_020897	0.1202	0.0094	0.0779	0.1202	0.0094	0.0779	775	778	778	-3	-3
HCN4	NM_005477	0.0277	0.003	0.1097	0.043	0.0045	0.1048	1204	1204	982	0	222
HCRT	NM_001524	0.3082	0.9735	3.1584	0.1183	0.0203	0.1718	132	132	426	0	-294
HCRTR1	NM_001525	0.1289	0.0102	0.0791	0.1289	0.0102	0.0791	426	426	426	0	0
HCRTR2	NM_001526	0.1178	0.0074	0.0629	0.1178	0.0074	0.0629	445	445	445	0	0
HDC	NM_002112	0.1734	0.0091	0.0522	0.1734	0.0091	0.0522	663	663	663	0	0
HDGFL1	NM_138574	0.3078	0.0416	0.1353	0.3078	0.0416	0.1353	252	248	248	4	4
HDGFRP3	NM_016073	0.1312	0.0046	0.0352	0	0	0.0291	204	204	208	0	-4
HEATR1	NM_018072	0.3633	0.0258	0.071	0.2567	0.0145	0.0565	2145	2145	2155	0	-10
HEBP1	NM_015987	0.0882	0.0048	0.0548	0.1018	0.0048	0.0475	190	190	190	0	0
HECA	NM_016217	0.442	0.8228	1.8613	0.0297	0.0039	0.1327	544	544	544	0	0	X
HECTD1	NM_015382	0.0042	0.0002	0.0408	0.0042	0.0002	0.0408	2611	2611	2611	0	0
HECW1	NM_015052	0.0621	0.0037	0.0604	0.0621	0.0037	0.0604	1607	1607	1607	0	0
HEMK1	NM_016173	0.2625	0.0228	0.0869	0.2746	0.0228	0.083	339	339	339	0	0
HEPHL1	NM_001098672	0.2466	0.0123	0.05	0.2476	0.0123	0.0499	1160	1160	1203	0	-43
HERC1	NM_003922	0.1459	0.008	0.0548	0.0559	0.0026	0.0459	4862	4862	4825	0	37
HERC2	NM_004667	0.0873	0.0089	0.1018	0.0561	0.0048	0.0861	4835	4835	4841	0	-6
HES1	NM_005524	0.7658	0.3354	0.438	0	0	0.0546	281	281	135	0	146
HEXA	NM_000520	0.169	0.0097	0.0571	0.169	0.0097	0.0571	530	530	530	0	0
HEXB	NM_000521	0.4931	0.022	0.0447	0.4931	0.022	0.0447	557	557	557	0	0
HGD	NM_000187	0.1171	0.0073	0.0623	0.1171	0.0073	0.0623	446	446	446	0	0
HHATL	NM_020707	0.2712	0.0391	0.1443	0.1024	0.01	0.0976	505	505	461	0	44
HHEX	NM_002729	0.1146	0.0094	0.0822	0.0224	0.0016	0.0723	271	271	271	0	0
HIBADH	NM_152740	0.0716	0.0028	0.0391	0.0716	0.0028	0.0391	337	337	337	0	0
HIF1AN	NM_017902	0	0	0.0419	0	0	0.0419	350	350	445	0	-95
HIGD2A	NM_138820	0.5642	0.0438	0.0777	0.5642	0.0438	0.0777	107	107	107	0	0
HINT1	NM_005340	0.0899	0.0036	0.0404	0.0899	0.0036	0.0404	127	127	127	0	0
HINT2	NM_032593	0.7328	0.0222	0.0303	0.7328	0.0222	0.0303	164	164	164	0	0
HIP1R	NM_003959	0.0784	0.0123	0.1569	0.0784	0.0123	0.1569	1069	1069	1073	0	-4
HIPK4	NM_144685	0.095	0.0142	0.1493	0.0593	0.0107	0.181	617	617	421	0	196
HIST1H1T	NM_005323	0.7495	0.0568	0.0758	0.7495	0.0568	0.0758	208	209	209	-1	-1
HIVEP2	NM_006734	0.152	0.0084	0.0555	0.1515	0.0082	0.0541	2447	2447	2414	0	33
HK2	NM_000189	0.0404	0.0039	0.0963	0.0411	0.0039	0.0947	918	918	918	0	0
HK3	NM_002115	0.208	0.0186	0.0894	0.2053	0.0181	0.088	924	924	924	0	0
HLF	NM_002126	0	0	0.0333	0	0	0.0333	296	296	296	0	0
HLX	NM_021958	0.2985	0.0429	0.1438	0.1163	0.0117	0.1007	489	496	506	-7	-17
HMGN1	NM_004965	0	0	0.0684	0	0	0.0562	101	101	101	0	0
HMGN2	NM_005517	0.5246	0.0569	0.1085	0	0	0.0343	91	91	91	0	0
HMGXB3	NM_014983	0.2407	0.0109	0.0453	0.2128	0.0087	0.0409	1293	1293	1348	0	-55
HMX1	NM_018942	0.1003	0.0156	0.1552	0.043	0.006	0.1406	349	349	348	0	1
HMX3	NM_001105574	0.1918	0.5079	2.6476	0.0629	0.0106	0.1677	358	358	274	0	84
HNRNPUL2	NM_001079559	0.1805	0.0073	0.0403	0.1192	0.0055	0.0464	748	748	748	0	0
HOMEZ	NM_020834	0.3251	0.014	0.0429	0.3251	0.014	0.0429	551	550	550	1	1
HOOK1	NM_015888	0.1479	0.0073	0.0496	0.1479	0.0073	0.0496	729	729	729	0	0
HOOK3	NM_032410	0.0175	0.0007	0.0395	0.0177	0.0007	0.0383	719	719	704	0	15
HOXA2	NM_006735	0.3325	0.0063	0.0189	0.3325	0.0063	0.0189	377	375	375	2	2
HOXA7	NM_006896	0.2086	0.0115	0.0553	0.1068	0.0095	0.0887	231	231	49	0	182
HOXB1	NM_002144	0.1159	0.0091	0.0789	0.1159	0.0091	0.0789	302	305	305	-3	-3
HOXB13	NM_006361	0.018	0.0017	0.092	0.018	0.0017	0.092	285	285	285	0	0
HOXB3	NM_002146	0.0663	0.0083	0.1254	0.054	0.0049	0.0911	432	434	1148	-2	-716
HOXB5	NM_002147	0.0314	0.0015	0.0484	0.0314	0.0015	0.0484	270	270	270	0	0
HOXB7	NM_004502	0.1873	0.0101	0.0541	0.1873	0.0101	0.0541	218	218	218	0	0
HOXC10	NM_017409	0.3066	0.0993	0.324	0.1721	0.0078	0.0454	343	343	768	0	-425
HOXC13	NM_017410	0.0323	0.0037	0.1132	0.0323	0.0037	0.1132	331	330	330	1	1
HOXD1	NM_024501	0.2429	0.032	0.1315	0.2981	0.0322	0.1079	329	329	3030	0	-2701	X
HPCA	NM_002143	0.0021	0.2083		0	0	0.1272	194	194	212	0	-18
HPCAL4	NM_016257	0	0	0.1056	0	0	0.1035	192	192	212	0	-20
HPX	NM_000613	0.6967	0.0295	0.0424	0.6967	0.0295	0.0424	463	463	463	0	0
HRC	NM_002152	0.5076	0.0427	0.0841	0.5968	0.0471	0.079	700	695	696	5	4
HRG	NM_000412	0.7347	0.0496	0.0675	0.7164	0.0485	0.0677	526	526	526	0	0
HRSP12	NM_005836	0.4781	0.0426	0.0891	0.0362	0.0034	0.0939	138	138	138	0	0
HS1BP3	NM_022460	0.29	0.0245	0.0846	0.29	0.0245	0.0846	393	393	393	0	0
HS3ST2	NM_006043	0.0183	0.0023	0.1254	0.0092	0.0011	0.1251	368	368	368	0	0
HSBP1	NM_001537	0.1968	0.575	2.9219	0.0882	0.006	0.0683	77	77	199	0	-122
HSD17B11	NM_016245	0.4587	0.0293	0.0639	0.4587	0.0293	0.0639	301	301	301	0	0
HSD17B3	NM_000197	0.3152	0.0235	0.0745	0.3145	0.0225	0.0716	311	311	275	0	36
HSD17B8	NM_014234	0.6019	0.0206	0.0342	0.6019	0.0206	0.0342	262	262	262	0	0
HSD3B1	NM_000862	0.5696	0.3971	0.6971	0.2329	0.0277	0.1191	374	374	251	0	123
HSP90B1	NM_003299	0.02	0.0012	0.059	0.02	0.0012	0.059	804	805	805	-1	-1
HSPA14	NM_016299	0.2703	0.0081	0.03	0.3023	0.009	0.0299	510	510	510	0	0
HSPA4	NM_002154	0.1895	0.861	4.5432	0.047	0.0022	0.0466	841	841	833	0	8	X
HSPA4L	NM_014278	0.5639	0.8389	1.4878	0.117	0.0073	0.0624	840	841	833	-1	7	X
HSPA5	NM_005347	0	0	0.0456	0	0	0.0492	655	655	655	0	0
HSPA9	NM_004134	0.0365	0.0021	0.057	0.0357	0.002	0.0573	680	680	666	0	14
HSPB1	NM_001540	0	0	0.2383	0	0	0.2484	206	206	206	0	0
HSPB3	NM_006308	0.3311	0.0205	0.0618	0.3311	0.0205	0.0618	151	151	151	0	0
HSPB8	NM_014365	0	0	0.0689	0	0	0.0689	197	197	197	0	0
HSPG2	NM_005529	0.092	0.0124	0.135	0.0787	0.01	0.1273	4392	4392	4570	0	-178
HTR1A	NM_000524	0.0652	0.0071	0.1087	0.0652	0.0071	0.1087	423	422	422	1	1
HTR1B	NM_000863	0.0933	0.0078	0.0839	0.0886	0.0078	0.0883	391	390	391	0	0
HTR1D	NM_000864	0.0856	0.0115	0.1339	0.0856	0.0115	0.1339	378	378	378	0	0
HTR1E	NM_000865	0.0673	0.007	0.1034	0.0673	0.007	0.1034	366	366	366	0	0
HTR2B	NM_000867	0.2022	0.0111	0.0548	0.2022	0.0111	0.0548	482	482	482	0	0
HTR5A	NM_024012	0.0936	0.2084	2.2263	0.0617	0.0081	0.1305	358	358	371	0	-13
HTRA1	NM_002775	0.0255	0.0027	0.1075	0.0255	0.0027	0.1075	481	482	482	-1	-1
HTRA4	NM_153692	0.8309	0.0558	0.0672	0.8572	0.0572	0.0668	477	477	502	0	-25
HYAL4	NM_012269	0.3011	0.0198	0.0659	0.3011	0.0198	0.0659	482	482	482	0	0
IAPP	NM_000415	0.3406	0.0166	0.0489	0.3406	0.0166	0.0489	90	90	90	0	0
IARS2	NM_018060	0.1732	0.011	0.0635	0.1746	0.0107	0.0615	1013	1013	987	0	26
IBSP	NM_004967	0.3215	0.0225	0.0701	0.3215	0.0225	0.0701	318	319	319	-1	-1
ICAM1	NM_000201	0.7447	0.0732	0.0983	0.7447	0.0732	0.0983	533	533	533	0	0
ICAM3	NM_002162	0.4784	0.0551	0.1153	0.4783	0.0543	0.1135	548	548	492	0	56
ICT1	NM_001545	0.4334	0.028	0.0646	0.4748	0.028	0.0589	207	207	207	0	0
ID2	NM_002166	0	0	0.085	0	0	0.085	135	135	204	0	-69
ID4	NM_001546	0	0	0.1689	0	0	0.1689	162	162	162	0	0
IDH1	NM_005896	0.1151	0.0044	0.038	0.1151	0.0044	0.038	415	415	415	0	0
IDH2	NM_002168	0.0103	0.0011	0.1027	0.0159	0.0018	0.1151	453	453	401	0	52
IDO1	NM_002164	0.6128	0.0767	0.1251	0.5161	0.0417	0.0807	404	404	404	0	0	X
IFI44	NM_006417	0.4137	0.3518	0.8503	1.0391	0.0722	0.0695	445	435	456	10	-11
IFIT2	NM_001547	0.2598	0.0131	0.0504	0.247	0.0131	0.053	473	473	473	0	0
IFIT5	NM_012420	0.1808	0.01	0.0553	0.1808	0.01	0.0553	483	483	483	0	0
IFITM1	NM_003641	0.3966	0.0707	0.1784	0.2879	0.0544	0.1889	126	126	126	0	0
IFITM5	NM_001025295	0.0406	0.0097	0.2385	0.0406	0.0097	0.2385	133	133	133	0	0
IFNA1	NM_024013	0.6468	0.1027	0.1588	0.5929	0.0244	0.0412	190	190	190	0	0
IFNA14	NM_002172	0.7719	0.0385	0.0499	0.7719	0.0385	0.0499	190	190	190	0	0
IFNA8	NM_002170	1.525	0.0528	0.0346	1.525	0.0528	0.0346	190	189	190	0	0
IFNB1	NM_002176	0.3698	0.0247	0.0669	0.3698	0.0247	0.0669	188	188	188	0	0
IFNG	NM_000619	0.4109	0.0272	0.0663	0.4109	0.0272	0.0663	167	166	166	1	1
IFNGR2	NM_005534	0.3341	0.044	0.1316	0.2394	0.0224	0.0935	338	337	650	1	-312
IFNL3	NM_172139	0.3708	0.0301	0.0812	0.3144	0.023	0.0733	197	197	201	0	-4
IFRD2	NM_006764	0.1033	0.0074	0.0717	0.1554	0.0109	0.0703	507	506	442	1	65
IFT140	NM_014714	0.1885	0.0317	0.1684	0.1448	0.0201	0.1389	1463	1463	1449	0	14
IFT52	NM_016004	0.0495	0.0031	0.0632	0.0495	0.0031	0.0632	438	438	438	0	0
IGBP1	NM_001551	0.5356	0.2579	0.4816	0.2015	0.0116	0.0576	340	340	338	0	2	X
IGF1R	NM_000875	0.0201	0.0019	0.0957	0.0201	0.0019	0.0957	1368	1368	1368	0	0
IGFBP2	NM_000597	0.0303	0.0038	0.1245	0.0202	0.0025	0.1243	326	327	327	-1	-1
IGFBP4	NM_001552	0	0	0.1292	0	0	0.1292	259	259	259	0	0
IGFBP5	NM_000599	0.0567	0.0044	0.0768	0.0423	0.0029	0.0684	273	273	332	0	-59
IGHMBP2	NM_002180	0.1886	0.0226	0.12	0.1986	0.0234	0.1179	994	992	921	2	73
IGJ	NM_144646	0.842	0.0243	0.0289	0.842	0.0243	0.0289	160	160	160	0	0
IGSF21	NM_032880	0.022	0.0028	0.1253	0.0242	0.0028	0.1136	468	468	468	0	0
IGSF22	NM_173588	0.1673	0.0128	0.0767	0.1722	0.0128	0.0745	1327	1327	1327	0	0
IGSF6	NM_005849	0.3621	0.0303	0.0836	0.3621	0.0303	0.0836	242	242	242	0	0
IHH	NM_002181	0.0233	0.0021	0.0901	0.0233	0.0021	0.0901	412	412	412	0	0
IK	NM_006083	0.2168	0.8689	4.0073	0.0432	0.0017	0.0395	558	557	717	0	-159
IL10RB	NM_000628	0.5076	0.0358	0.0706	0.5679	0.0273	0.0481	326	326	273	0	53
IL12B	NM_002187	0.2896	0.0179	0.0618	0.2896	0.0179	0.0618	329	329	329	0	0
IL13	NM_002188	0.6759	0.1199	0.1774	0.5464	0.0251	0.0459	147	147	114	0	33
IL17A	NM_002190	0.2272	0.0158	0.0697	0.2272	0.0158	0.0697	156	156	156	0	0
IL17B	NM_014443	0.0626	0.0114	0.1818	0.0626	0.0114	0.1818	181	181	181	0	0
IL18R1	NM_003855	0.2996	0.0178	0.0596	0.3274	0.0178	0.0545	542	541	541	1	1
IL1A	NM_000575	0.6279	0.0462	0.0736	0.6279	0.0462	0.0736	272	272	272	0	0
IL1B	NM_000576	0.4927	0.0487	0.0989	0.4927	0.0487	0.0989	270	269	268	1	2
IL1R1	NM_000877	0.4704	0.0231	0.0492	0.4702	0.024	0.0511	570	570	570	0	0
IL2	NM_000586	0.4013	0.0093	0.0231	0.4013	0.0093	0.0231	154	155	155	-1	-1
IL20	NM_018724	0.2374	0.0109	0.0459	0.2374	0.0109	0.0459	177	177	262	0	-85	X
IL22	NM_020525	0.3043	1.0134	3.3305	0.5755	0.0218	0.0378	180	180	378	0	-198
IL22RA1	NM_021258	0.5412	0.0964	0.178	0.2359	0.0194	0.0823	575	575	378	0	197
IL26	NM_018402	0.2884	0.0223	0.0775	0.2884	0.0223	0.0775	172	172	172	0	0
IL27	NM_145659	0.3876	0.9139	2.3579	0.5426	0.0305	0.0563	244	242	637	2	-393
IL27RA	NM_004843	0.3676	0.0272	0.0741	0.3676	0.0272	0.0741	637	637	637	0	0
IL2RA	NM_000417	0.6617	0.047	0.0711	0.6197	0.0401	0.0648	273	273	273	0	0
IL2RB	NM_000878	0.284	0.0277	0.0976	0.284	0.0277	0.0976	552	552	552	0	0
IL2RG	NM_000206	0.714	0.0124	0.0173	0.714	0.0124	0.0173	370	370	370	0	0
IL31	NM_001014336	0.5065	0.0328	0.0649	0.5065	0.0328	0.0649	165	164	164	1	1
IL6	NM_000600	0.3438	0.0156	0.0454	0.3438	0.0156	0.0454	213	213	213	0	0
IL9	NM_000590	0.3654	0.8655	2.3683	0.6679	0.0649	0.0971	145	146	515	-1	-370
ILDR2	NM_199351	0.2094	0.0272	0.1299	0.0533	0.0056	0.1042	640	640	577	0	63
ILKAP	NM_030768	0.1107	0.0056	0.0509	0.0631	0.0033	0.0529	393	393	393	0	0
ILVBL	NM_006844	0.0747	0.0095	0.1272	0.0747	0.0095	0.1272	633	633	633	0	0
IMP3	NM_018285	0	0	0.1361	0	0	0.1361	185	185	185	0	0
IMP4	NM_033416	0.0277	0.003	0.1094	0.0277	0.003	0.1094	292	292	292	0	0
IMPAD1	NM_017813	0.0978	0.0052	0.0536	0.0978	0.0052	0.0536	360	360	360	0	0
IMPG2	NM_016247	0.3064	0.0138	0.0451	0.3166	0.0139	0.0438	1242	1238	1243	2	-1
INA	NM_032727	0.0495	0.0042	0.0849	0.0495	0.0042	0.0849	500	500	500	0	0
INHA	NM_002191	0.4244	0.0295	0.0696	0.4244	0.0295	0.0696	367	367	367	0	0
INHBA	NM_002192	0.0642	0.0031	0.0489	0.0427	0.0021	0.0489	427	427	427	0	0
INHBC	NM_005538	0.2384	0.0165	0.0694	0.2384	0.0165	0.0694	353	353	353	0	0
INHBE	NM_031479	0.2921	0.0142	0.0487	0.2921	0.0142	0.0487	351	352	352	-1	-1
INO80	NM_017553	0.2246	1.0708	4.7674	0.033	0.0015	0.0457	1557	1557	1045	0	512
INSL4	NM_002195	0.5167	0.0515	0.0997	0.5167	0.0515	0.0997	140	140	140	0	0
INSL5	NM_005478	0.2934	0.0246	0.0837	0.2934	0.0246	0.0837	136	136	136	0	0
INSL6	NM_007179	0.6718	0.0358	0.0533	0.8143	0.0459	0.0564	214	216	208	-2	6
INSM2	NM_032594	0.2623	0.0182	0.0695	0.2623	0.0182	0.0695	567	569	569	-2	-2
INSRR	NM_014215	0.1151	0.0095	0.0823	0.0882	0.0061	0.0693	1298	1302	1208	-4	90
INTS1	NM_001080453	0.2608	1.1403	4.3722	0.0279	0.0063	0.2248	2191	2191	463	0	1728
INTS10	NM_018142	0.0164	0.0013	0.0793	0.0164	0.0013	0.0793	711	711	711	0	0
INTS2	NM_020748	0.0604	0.0027	0.0445	0.0604	0.0027	0.0445	1205	1205	1205	0	0
INTS5	NM_030628	0.0754	0.0039	0.0518	0.0754	0.0039	0.0518	1020	1020	1020	0	0
IPMK	NM_152230	0.1803	0.0067	0.0371	0.1112	0.0061	0.0552	417	417	275	0	142
IPO9	NM_018085	0.0165	0.0005	0.028	0	0	0.028	1042	1042	1042	0	0
IPPK	NM_022755	0.0612	0.0057	0.0934	0.0612	0.0057	0.0934	492	492	514	0	-22
IQGAP1	NM_003870	0.2591	0.0157	0.0607	0.0468	0.0021	0.0443	1658	1658	1704	0	-46
IQGAP3	NM_178229	0.221	0.012	0.0543	0.2227	0.0118	0.0528	1632	1633	1633	-1	-1
IRAK2	NM_001570	0.4365	0.0259	0.0593	0.4365	0.0259	0.0593	626	626	626	0	0
IREB2	NM_004136	0.1141	0.0042	0.037	0.1141	0.0042	0.037	964	965	965	-1	-1
IRF1	NM_002198	0.1003	0.0043	0.0425	0.1003	0.0043	0.0425	326	326	326	0	0
IRGQ	NM_001007561	0.1869	0.0132	0.0705	0.1869	0.0132	0.0705	624	624	624	0	0
IRS4	NM_003604	0.2846	0.855	3.0045	0.6127	0.0236	0.0385	1258	1252	1253	6	5
IRX1	NM_024337	0.0295	0.0044	0.1498	0.0295	0.0044	0.1498	481	481	481	0	0
IRX3	NM_024336	0.1635	0.0093	0.0572	0.177	0.0113	0.064	502	502	410	0	92
IRX4	NM_016358	0.148	0.0165	0.1117	0.148	0.0165	0.1117	520	516	516	4	4
IRX6	NM_024335	0.3024	0.0264	0.0872	0.3024	0.0264	0.0872	447	446	446	1	1
ISG15	NM_005101	0.1703	0.0365	0.2142	0.1703	0.0365	0.2142	166	166	166	0	0
ISG20L2	NM_030980	0.2841	0.0138	0.0484	0.2841	0.0138	0.0484	354	355	355	-1	-1
ISL1	NM_002202	0.4647	0.0434	0.0933	0	0	0.0331	350	350	287	0	63
ISL2	NM_145805	0.0091	0.0011	0.1187	0.0091	0.0011	0.1187	360	360	360	0	0
ISOC1	NM_016048	0.0573	0.0048	0.0839	0.0546	0.0048	0.0881	299	299	299	0	0
ITFG1	NM_030790	0.0819	0.0041	0.0506	0.0697	0.0034	0.0486	613	613	613	0	0
ITFG2	NM_018463	0.2296	0.024	0.1045	0.1285	0.0095	0.074	448	448	429	0	19
ITGA1	NM_181501	0.3326	0.6718	2.0199	0.1032	0.0062	0.06	1180	1180	1025	0	155
ITGA11	NM_001004439	0.1984	0.0345	0.1737	0.0636	0.0079	0.1245	1189	1189	1150	0	39
ITGA2	NM_002203	0.206	1.0203	4.9539	0.1701	0.0092	0.0542	1182	1181	1040	1	142
ITGA4	NM_000885	0.208	0.014	0.0671	0.208	0.014	0.0671	1033	1033	1033	0	0
ITGA5	NM_002205	0.1227	0.0067	0.0542	0.0828	0.0049	0.0594	1050	1050	1065	0	-15
ITGB1BP2	NM_012278	0.351	0.0052	0.0149	0.4156	0.0041	0.0099	348	349	349	-1	-1
ITGB5	NM_002213	0.0729	0.0068	0.0931	0.0729	0.0068	0.0931	800	800	800	0	0
ITGB6	NM_000888	0.0714	0.0047	0.0663	0.0805	0.0054	0.0668	789	789	789	0	0
ITGB8	NM_002214	0.0795	0.0048	0.0602	0.0795	0.0048	0.0602	770	770	770	0	0
ITIH2	NM_002216	0.215	0.0154	0.0718	0.215	0.0154	0.0718	947	947	947	0	0
ITK	NM_005546	0.0479	0.0044	0.0912	0.0479	0.0044	0.0912	621	621	621	0	0
ITM2B	NM_021999	0.2226	0.6001	2.6953	0	0	0.0423	267	267	264	0	3
ITPKA	NM_002220	0.1267	0.0197	0.1558	0.0725	0.0092	0.1274	462	462	476	0	-14
IVNS1ABP	NM_006469	0.0494	0.0021	0.0429	0.0518	0.0021	0.0409	643	643	643	0	0
JAG1	NM_000214	0.0299	0.0019	0.0646	0.0059	0.0004	0.0635	1219	1219	1182	0	37
JAGN1	NM_032492	0.0422	0.0026	0.0605	0.0422	0.0026	0.0605	184	184	184	0	0
JAK1	NM_002227	0.0431	0.0025	0.0573	0.0431	0.0025	0.0573	1155	1155	1155	0	0
JAK2	NM_004972	0.0707	0.0032	0.0447	0.0707	0.0032	0.0447	1133	1133	1133	0	0
JMJD7	NM_001114632				0.1099	0.0139	0.1263	317	317	1013	0	-696
JOSD1	NM_014876	0	0	0.0362	0	0	0.0299	203	203	203	0	0
JPH1	NM_020647	0.0224	0.0014	0.0616	0.0224	0.0014	0.0616	662	662	662	0	0
KAL1	NM_000216	0.3112	0.0393	0.1262	0.1632	0.0112	0.0687	681	680	648	1	33
KATNB1	NM_005886	0.0571	0.0091	0.1592	0.014	0.0019	0.1349	656	656	787	0	-131
KBTBD11	NM_014867	0.3791	1.1343	2.9919	0.0451	0.0093	0.2055	624	623	93	0	531
KBTBD2	NM_015483	0	0	0.0386	0	0	0.0386	624	624	624	0	0
KBTBD6	NM_152903	0.0223	0.0013	0.0594	0.0223	0.0013	0.0594	675	674	675	0	0
KBTBD8	NM_032505	0.0841	0.006	0.0715	0.0445	0.0023	0.0509	602	602	597	0	5
KCNA1	NM_000217	0.2522	0.0309	0.1224	0.0288	0.0016	0.0559	496	496	1128	0	-632
KCNA4	NM_002233	0.0568	0.0043	0.0755	0.0568	0.0043	0.0755	654	653	653	1	1
KCNA6	NM_002235	0.0356	0.0032	0.0905	0.0356	0.0032	0.0905	530	531	531	-1	-1
KCNAB3	NM_004732	0.2011	0.0181	0.0898	0.0857	0.0068	0.0791	405	405	381	0	24
KCNB1	NM_004975	0.0168	0.001	0.0618	0.0168	0.001	0.0618	859	859	859	0	0
KCNB2	NM_004770	0.1203	0.0063	0.0524	0.1203	0.0063	0.0524	912	911	911	1	1
KCND1	NM_004979	0.0403	0.0041	0.1005	0.0403	0.0041	0.1005	648	648	648	0	0
KCND2	NM_012281	0.0369	0.0022	0.0597	0.0369	0.0022	0.0597	631	631	631	0	0
KCNE1L	NM_012282	0.1616	0.0292	0.1806	0.1787	0.0292	0.1634	143	143	143	0	0
KCNE2	NM_172201	0.5323	0.0269	0.0505	0.5323	0.0269	0.0505	123	133	133	-11	-10
KCNE4	NM_080671	0.0423	0.007	0.1651	0.0423	0.007	0.1651	171	171	222	0	-51	X
KCNF1	NM_002236	0	0	0.3594	0	0	0.3594	495	495	495	0	0
KCNH3	NM_012284	0.0334	0.0026	0.0783	0.0334	0.0026	0.0783	1084	1084	1084	0	0
KCNH8	NM_144633	0.1147	0.004	0.0346	0.1147	0.004	0.0346	1108	1108	1108	0	0
KCNJ10	NM_002241	0	0	0.0557	0	0	0.0557	380	380	380	0	0
KCNJ12	NM_021012	0.012	0.0035	0.2941	0.012	0.0035	0.2941	434	434	434	0	0
KCNJ2	NM_000891	0	0	0.0535	0	0	0.0535	428	428	428	0	0
KCNJ5	NM_000890	0.0376	0.0061	0.1613	0.0362	0.0061	0.1671	420	420	420	0	0
KCNJ6	NM_002240	0	0	0.0734	0	0	0.0734	424	424	424	0	0
KCNJ8	NM_004982	0.018	0.0011	0.0611	0.018	0.0011	0.0611	425	425	425	0	0
KCNJ9	NM_004983	0.0086	0.001	0.1151	0.0086	0.001	0.1151	394	394	394	0	0
KCNK1	NM_002245	0.2232	0.0417	0.187	0.0137	0.0013	0.0953	337	337	398	0	-61
KCNK12	NM_022055	0.0029	0.0008	0.2901	0.003	0.0008	0.284	431	431	431	0	0
KCNK13	NM_022054	0.0261	0.004	0.1517	0.0261	0.004	0.1517	409	409	409	0	0
KCNK18	NM_181840	0.1397	0.0114	0.0816	0.1397	0.0114	0.0816	385	384	384	1	1
KCNK3	NM_002246	0.1209	0.0768	0.6354	0.0059	0.0018	0.3092	395	395	446	0	-51
KCNK5	NM_003740	0.0527	0.0059	0.1122	0.0527	0.0059	0.1122	500	500	500	0	0
KCNK9	NM_016601	0.04	0.0058	0.1448	0.0154	0.0021	0.137	375	375	471	0	-96
KCNS1	NM_002251	0.1836	0.0126	0.0686	0.1812	0.0118	0.065	527	530	530	-3	-3
KCNS2	NM_020697	0.0078	0.0009	0.1145	0.0078	0.0009	0.1145	478	478	478	0	0
KCNS3	NM_002252	0.0486	0.0039	0.0794	0.0486	0.0039	0.0794	492	492	492	0	0
KCNU1	NM_001031836	0.6213	0.0428	0.069	0.6213	0.0428	0.069	1150	1150	1150	0	0
KCNV1	NM_014379	0	0	0.0525	0	0	0.0525	501	501	501	0	0
KCNV2	NM_133497	0.092	0.0201	0.2183	0.092	0.0201	0.2183	546	546	546	0	0
KCTD12	NM_138444	0.0075	0.0012	0.1559	0.0075	0.0012	0.1559	326	325	326	0	0
KCTD14	NM_023930	0.0923	0.0119	0.1294	0.0923	0.0119	0.1294	256	256	256	0	0
KCTD16	NM_020768	0.0782	0.0033	0.0421	0.0782	0.0033	0.0421	429	429	429	0	0
KCTD19	NM_001100915	0.225	0.015	0.0668	0.225	0.015	0.0668	927	927	927	0	0
KCTD2	NM_015353	0	0	0.0959	0	0	0.086	264	264	259	0	5
KCTD21	NM_001029859	0.2516	0.9186	3.6513	0.024	0.0031	0.1285	261	261	406	0	-145	X
KCTD4	NM_198404	0	0	0.0424	0	0	0.0424	260	260	260	0	0
KCTD8	NM_198353	0.0619	0.0055	0.0883	0.0619	0.0055	0.0883	474	474	474	0	0
KCTD9	NM_017634	0	0	0.0283	0	0	0.0283	390	390	390	0	0
KDELC1	NM_024089	0.2205	0.0126	0.057	0.2068	0.0115	0.0556	503	503	503	0	0
KDELR1	NM_006801	0	0	0.0616	0	0	0.0616	213	213	213	0	0
KDM4D	NM_018039	0.1582	0.012	0.076	0.1582	0.012	0.076	524	524	524	0	0
KDSR	NM_002035	0.0509	0.0028	0.0552	0.0509	0.0028	0.0552	333	333	333	0	0
KERA	NM_007035	0.1824	0.009	0.0494	0.1824	0.009	0.0494	353	353	353	0	0
KHNYN	NM_015299	0.255	0.0164	0.0645	0.255	0.0164	0.0645	679	679	679	0	0
KIAA0020	NM_014878	0.249	0.0134	0.0539	0.214	0.0111	0.0521	649	648	648	1	1	X
KIAA1737	NM_033426	0.1303	0.0049	0.0379	0.1303	0.0049	0.0379	400	400	400	0	0
KIF11	NM_004523	0.3113	0.0254	0.0817	0.2708	0.0112	0.0413	1057	1057	854	0	203
KIF12	NM_138424	0.2791	0.0244	0.0875	0.2538	0.0214	0.0842	514	514	653	0	-139
KIF14	NM_014875	0.3119	0.0201	0.0644	0.3028	0.0198	0.0653	1649	1650	1597	-1	52
KIF18A	NM_031217	0.274	0.0139	0.0508	0.274	0.0139	0.0508	899	898	898	1	1
KIF1C	NM_006612	0.0854	0.0063	0.0735	0.0778	0.0058	0.0751	1104	1104	1104	0	0
KIF20A	NM_005733	0.2519	0.0114	0.0454	0.2234	0.0095	0.0426	891	891	923	0	-32
KIF2B	NM_032559	0.3887	0.0351	0.0903	0.3887	0.0351	0.0903	674	671	700	3	-26
KIF3A	NM_007054	0.0268	0.0019	0.07	0.0123	0.0006	0.0527	700	700	713	0	-13
KIF3B	NM_004798	0.0108	0.0006	0.0579	0.0108	0.0006	0.0579	748	748	748	0	0
KIF3C	NM_002254	0.0501	0.0047	0.0935	0.0501	0.0047	0.0935	794	794	794	0	0
KIF5A	NM_004984	0.0212	0.0014	0.065	0	0	0.0527	1033	1033	976	0	57
KIF5B	NM_004521	0.2455	0.0191	0.0779	0.0783	0.0037	0.0474	964	964	962	0	2
KIF7	NM_198525	0.088	0.0111	0.1256	0.0897	0.0114	0.1268	1344	1345	1345	-1	-1
KIFC1	NM_002263	0.21	0.0098	0.0467	0.2558	0.0108	0.0421	674	674	590	0	84
KIN	NM_012311	0.0786	0.0057	0.0731	0.0786	0.0057	0.0731	394	394	394	0	0
KISS1	NM_002256	0.4935	0.088	0.1784	0.4935	0.088	0.1784	138	146	139	-9	-1
KLB	NM_175737	0.2156	0.0139	0.0645	0.2156	0.0139	0.0645	1045	1045	1045	0	0
KLF1	NM_006563	0.245	0.879	3.5871	0.0984	0.0122	0.1237	363	363	388	0	-25
KLF15	NM_014079	0.146	0.0098	0.0669	0.146	0.0098	0.0669	417	417	417	0	0
KLF16	NM_031918	0.2215	0.8027	3.624	0.0133	0.0016	0.1224	253	253	263	0	-10
KLF17	NM_173484	0.7989	0.0517	0.0647	0.7989	0.0517	0.0647	390	388	388	2	2
KLF5	NM_001730	0.707	0.1169	0.1653	0.1043	0.0043	0.0409	458	458	458	0	0	X
KLF9	NM_001206	0.1963	0.0052	0.0265	0.1963	0.0052	0.0265	245	245	245	0	0
KLHDC1	NM_172193	0.2299	0.9323	4.0558	0.1071	0.0044	0.041	407	407	443	0	-36
KLHDC3	NM_057161	0.6844	0.0709	0.1037	0.0231	0.0012	0.0514	383	383	551	0	-168
KLHDC8B	NM_173546	0	0	0.0327	0.0412	0.0013	0.0325	355	355	309	0	46
KLHL1	NM_020866	0.1361	0.6169	4.5329	0.0441	0.0025	0.0569	749	749	581	0	168
KLHL10	NM_152467	0.259	0.0248	0.0958	0.0269	0.0015	0.0575	609	609	522	0	87
KLHL11	NM_018143	0	0	0.0531	0	0	0.0531	709	709	709	0	0
KLHL15	NM_030624	0.0155	0.0008	0.0495	0.0155	0.0008	0.0495	605	605	605	0	0
KLHL17	NM_198317	0.0781	0.0198	0.2539	0.0056	0.0013	0.2267	643	644	581	-1	62
KLHL20	NM_014458	0.1471	0.0087	0.0592	0	0	0.0363	610	610	421	0	189
KLHL22	NM_032775	0.0087	0.0009	0.1002	0.0075	0.0007	0.0926	635	635	492	0	143
KLHL23	NM_144711	0.0177	0.0008	0.0455	0.0177	0.0008	0.0455	559	559	559	0	0
KLHL25	NM_022480	0.0102	0.0021	0.211	0.0096	0.002	0.2118	590	590	559	0	31
KLHL26	NM_018316	0.0017	0.0006	0.3615	0.0017	0.0006	0.3615	616	616	616	0	0
KLHL30	NM_198582	0.0696	0.0123	0.1765	0.0696	0.0123	0.1765	579	579	579	0	0
KLHL31	NM_001003760	0.0803	0.0044	0.0548	0.0803	0.0044	0.0548	635	635	635	0	0
KLHL32	NM_052904	0.0808	0.0039	0.0485	0.0808	0.0039	0.0485	621	621	621	0	0
KLHL34	NM_153270	0.1424	0.0163	0.1143	0.1424	0.0163	0.1143	645	643	644	1	1
KLHL42	NM_020782	0.0584	0.0031	0.0532	0.0325	0.0017	0.0517	506	506	421	0	85
KLHL8	NM_020803	0.0945	0.0043	0.046	0.0785	0.0036	0.0461	621	621	621	0	0
KLKB1	NM_000892	0.1711	0.6583	3.8475	0.3113	0.0253	0.0812	639	639	262	0	377
KNTC1	NM_014708	0.5094	0.051	0.1001	0.2243	0.0123	0.0549	2210	2209	2207	1	3	X
KPNA1	NM_002264	0.0306	0.0009	0.0292	0.0306	0.0009	0.0292	539	539	539	0	0
KPNA2	NM_002266	0.0353	0.0027	0.076	0.0353	0.0027	0.076	530	530	530	0	0
KPNA3	NM_002267	0.3836	0.0241	0.0629	0.0544	0.0017	0.0321	522	522	510	0	12
KPNA4	NM_002268	0.0215	0.0008	0.0377	0	0	0.0377	522	522	522	0	0
KPNA5	NM_002269	0.461	0.0407	0.0883	0.0417	0.0016	0.038	540	540	530	0	10
KPNA7	NM_001145715	0.2889	0.0222	0.0767	0.2889	0.0222	0.0767	517	516	516	1	1
KRBA2	NM_213597	0.587	0.0328	0.0558	0.617	0.0328	0.0531	493	493	493	0	0
KRT1	NM_006121	0.1838	0.7619	4.1447	0.0925	0.0063	0.0677	645	637	431	8	214
KRT12	NM_000223	0.1199	0.0094	0.0782	0.1199	0.0094	0.0782	495	496	496	-1	-1
KRT14	NM_000526	0.0141	0.002	0.1438	0.0258	0.0035	0.1338	473	476	394	-3	79
KRT17	NM_000422	0.1044	0.0429	0.4106	0.0191	0.0037	0.1961	433	433	351	0	82
KRT2	NM_000423	0.1763	0.3564	2.0217	0.2897	0.0211	0.0729	640	642	645	-2	-5
KRT20	NM_019010	0.4965	0.0434	0.0873	0.3445	0.0235	0.0682	425	425	425	0	0
KRT25	NM_181534	0.1493	0.0135	0.0907	0.1493	0.0135	0.0907	451	451	451	0	0
KRT26	NM_181539	0.522	0.0321	0.0614	0.522	0.0321	0.0614	469	469	469	0	0
KRT27	NM_181537	0.1454	0.1364	0.9379	0.0875	0.0072	0.0817	460	460	487	0	-27
KRT3	NM_057088	0.1966	0.8201	4.1707	0.2081	0.0235	0.1131	629	630	492	-1	137
KRT31	NM_002277	0.0182	0.0049	0.2668	0.0182	0.0049	0.2668	417	417	417	0	0
KRT33A	NM_004138	0.0511	0.0109	0.2123	0.049	0.0099	0.2027	405	405	405	0	0
KRT33B	NM_002279	0.0644	0.013	0.2017	0.0662	0.013	0.1958	405	405	405	0	0
KRT34	NM_021013	0.1579	0.0181	0.1146	0.1628	0.019	0.1167	437	437	437	0	0
KRT37	NM_003770	0.0874	0.0178	0.2033	0.0874	0.0178	0.2033	450	450	450	0	0
KRT39	NM_213656	0.4734	0.033	0.0697	0.4734	0.033	0.0697	492	492	492	0	0
KRT4	NM_002272	0.0991	0.0121	0.1221	0.0983	0.0124	0.1265	521	521	499	0	22
KRT40	NM_182497	0.4224	0.0235	0.0557	0.3469	0.0229	0.066	432	432	432	0	0
KRT7	NM_005556	0.0986	0.3438	3.4849	0.1467	0.0162	0.1102	470	470	530	0	-60
KRT74	NM_175053	0.1532	0.0211	0.1379	0.1532	0.0211	0.1379	530	530	530	0	0
KRT81	NM_002281	0.0292	0.0062	0.213	0.0292	0.0062	0.213	506	506	506	0	0
KRT82	NM_033033	0.0975	0.015	0.1534	0.0975	0.015	0.1534	514	514	514	0	0
KRT84	NM_033045	0.1696	0.0174	0.1024	0.1696	0.0174	0.1024	601	601	601	0	0
KRT85	NM_002283	0.0265	0.004	0.149	0.0265	0.004	0.149	508	508	508	0	0
KRTAP13-2	NM_181621	0.4814	0.0473	0.0983	0.4814	0.0473	0.0983	176	176	176	0	0
KRTAP13-3	NM_181622	0.5265	0.061	0.1158	0.5265	0.061	0.1158	173	168	190	4	-17	X
KRTAP13-4	NM_181600	0.3598	1.0821	3.0078	0.6267	0.0575	0.0918	161	157	177	4	-16	X
KRTAP15-1	NM_181623	1.5474	0.0754	0.0487	1.5474	0.0754	0.0487	138	138	138	0	0
LACE1	NM_145315	0.1889	0.0085	0.0448	0.1629	0.0062	0.0378	482	482	411	0	71
LACRT	NM_033277	0.6038	0.0533	0.0882	0.6038	0.0533	0.0882	139	138	138	1	1
LACTB2	NM_016027	0.2931	0.0683	0.233	0.1949	0.012	0.0615	289	289	264	0	25
LAD1	NM_005558	0.2803	0.0263	0.0938	0.2803	0.0263	0.0938	518	517	517	1	1
LALBA	NM_002289	0.3821	0.0183	0.0478	0.3821	0.0183	0.0478	143	143	143	0	0
LAMA1	NM_005559	0.3062	0.0272	0.0889	0.306	0.0272	0.0889	3076	3080	3080	-4	-4
LAMB1	NM_002291	0.0974	0.0058	0.0592	0.0974	0.0058	0.0592	1787	1787	1787	0	0
LAMC1	NM_002293	0.3831	0.8538	2.2287	0.0862	0.0059	0.0685	1610	1609	1799	1	-189
LAMP1	NM_005561	0.1193	0.0137	0.1152	0.1193	0.0137	0.1152	418	417	417	1	1
LAMP3	NM_014398	0.4809	0.0361	0.0752	0.4833	0.0349	0.0722	417	417	417	0	0
LANCL2	NM_018697	0.0673	0.0063	0.0936	0.0673	0.0063	0.0936	451	451	451	0	0
LAPTM4A	NM_014713	0.0564	0.0041	0.0723	0.0564	0.0041	0.0723	234	234	234	0	0
LARP4B	NM_015155	0.1356	0.0067	0.0495	0.1356	0.0067	0.0495	739	739	739	0	0
LARS	NM_020117	0.3608	0.9991	2.7688	0.1481	0.0071	0.0482	1177	1177	923	0	254
LARS2	NM_015340	0.3154	0.0281	0.0891	0.2004	0.0144	0.0719	904	904	923	0	-19
LBP	NM_004139	0.2341	0.0322	0.1375	0.2062	0.0244	0.1185	482	482	475	0	7
LCP1	NM_002298	0.0257	0.0015	0.0577	0.0257	0.0015	0.0577	628	628	628	0	0
LCP2	NM_005565	0.1143	0.0091	0.0797	0.2732	0.0266	0.0973	534	534	489	0	45
LCT	NM_002299	0.2702	0.0201	0.0745	0.2702	0.0201	0.0745	1928	1929	1928	-1	0
LCTL	NM_207338	0.2626	0.0147	0.0562	0.2506	0.014	0.0557	568	568	568	0	0
LDLRAD2	NM_001013693	0.2527	0.0336	0.1329	0.262	0.0301	0.115	273	271	314	2	-41
LDOC1	NM_012317	0.0981	0.0085	0.0872	0.0981	0.0085	0.0872	147	147	147	0	0
LEAP2	NM_052971	0.1388	0.0062	0.0447	0.1388	0.0062	0.0447	78	78	78	0	0
LEFTY1	NM_020997	0.1167	0.0234	0.2005	0.1127	0.0218	0.1936	367	367	369	0	-2
LENG1	NM_024316	0.4805	0.0374	0.0778	0.5068	0.0393	0.0776	265	264	264	1	1
LEP	NM_000230	0.2349	0.8157	3.472	0.6309	0.0508	0.0805	168	168	737	0	-569
LGALS1	NM_002305	0.501	1.1187	2.233	0.0593	0.0092	0.1557	136	136	126	0	10	X
LGALS13	NM_013268	0.0845	0.0102	0.1207	0.0845	0.0102	0.1207	140	140	140	0	0
LGALS3BP	NM_005567	0.1839	0.0239	0.13	0.1745	0.0218	0.1251	586	585	481	1	105
LGALS4	NM_006149	0.2559	0.0456	0.1783	0.1999	0.0292	0.1458	324	324	325	0	-1
LGALS7	NM_002307	0.0698	0.0089	0.1277	0.0698	0.0089	0.1277	137	137	137	0	0
LGI2	NM_018176	0.0387	0.0026	0.0682	0.0387	0.0026	0.0682	546	546	546	0	0
LGR4	NM_018490	0.1486	0.0051	0.0342	0.1486	0.0051	0.0342	952	952	952	0	0
LHFP	NM_005780	0	0	0.045	0	0	0.0393	201	201	201	0	0
LHX2	NM_004789	0.0109	0.001	0.0903	0.0104	0.001	0.0954	407	407	415	0	-8
LHX5	NM_022363	0.0039	0.001	0.2465	0.004	0.001	0.2394	403	403	403	0	0
LIG1	NM_000234	0.0583	0.0063	0.1077	0.0803	0.0083	0.1034	920	920	852	0	68
LIMD1	NM_014240	0.3606	0.0422	0.1169	0.2424	0.0153	0.0631	677	677	171	0	506
LIN52	NM_001024674	0	0	0.0308	0	0	0.0308	117	117	149	0	-32
LIN7A	NM_004664	0	0	0.0375	0	0	0.0375	234	234	234	0	0
LIN7C	NM_018362	0	0	0.0778	0	0	0.0778	198	198	198	0	0
LINGO4	NM_001004432	0.0984	0.0079	0.0802	0.1092	0.0087	0.08	594	594	594	0	0
LIPC	NM_000236	0.3041	0.023	0.0757	0.3152	0.023	0.073	500	500	500	0	0
LIPH	NM_139248	0.5585	0.055	0.0985	0.6354	0.032	0.0504	452	452	436	0	16
LIPK	NM_001080518	0.2557	0.0201	0.0788	0.2557	0.0201	0.0788	400	400	400	0	0
LIPM	NM_001128215	0.1546	0.0093	0.0602	0.1329	0.0081	0.0609	424	424	424	0	0
LIPN	NM_001102469	0.2935	0.0149	0.0506	0.2935	0.0149	0.0506	399	399	399	0	0
LLGL1	NM_004140	0.171	0.0204	0.1195	0.0805	0.0067	0.0827	1065	1065	638	0	427
LMAN1	NM_005570	0.3237	0.0175	0.054	0.3237	0.0175	0.054	511	511	511	0	0
LMAN2	NM_006816	0.1073	0.3307	3.0833	0.0327	0.0023	0.0693	357	357	360	0	-3
LMBRD2	NM_001007527	0.0688	0.0031	0.0447	0.0575	0.0026	0.0454	696	696	590	0	106
LMCD1	NM_014583	0.0467	0.0045	0.0974	0.0443	0.0037	0.0827	366	366	293	0	73
LNX2	NM_153371	0.1431	0.0104	0.0727	0.1468	0.0104	0.0708	691	691	691	0	0
LOXL1	NM_005576	0.0584	0.0087	0.1488	0.0584	0.0087	0.1488	575	577	577	-2	-2
LOXL2	NM_002318	0.2307	0.0617	0.2675	0.0394	0.0059	0.1492	775	775	777	0	-2
LOXL3	NM_032603	0.0962	0.0055	0.057	0.0962	0.0055	0.057	754	754	754	0	0
LOXL4	NM_032211	0.1453	0.0152	0.1047	0.1104	0.0102	0.0922	757	757	728	0	29
LPAR2	NM_004720	0.047	0.0062	0.1323	0.047	0.0062	0.1323	352	352	352	0	0
LPAR3	NM_012152	0.1343	0.0155	0.1157	0.1343	0.0155	0.1157	354	354	354	0	0
LPCAT3	NM_005768	0.2615	0.0104	0.0396	0.2615	0.0104	0.0396	488	488	488	0	0
LPCAT4	NM_153613	0.1688	0.0111	0.0657	0.1688	0.0111	0.0657	525	525	525	0	0
LPGAT1	NM_014873	0.1119	0.0038	0.0335	0.1119	0.0038	0.0335	371	371	371	0	0
LPIN2	NM_014646	0.2052	0.0195	0.0951	0.0855	0.0063	0.0742	897	897	898	0	-1
LRCH4	NM_002319	0.2904	1.1625	4.003	0.1589	0.0146	0.0919	684	684	717	0	-33
LRFN2	NM_020737	0.0145	0.0017	0.1149	0.0183	0.0021	0.1168	790	790	753	0	37
LRFN3	NM_024509	0.0345	0.0056	0.1622	0.0345	0.0056	0.1622	629	629	629	0	0
LRFN4	NM_024036	0.008	0.0014	0.1701	0.008	0.0014	0.1701	636	636	636	0	0
LRFN5	NM_152447	0.1252	0.0039	0.0313	0.1252	0.0039	0.0313	720	720	720	0	0
LRG1	NM_052972	0.3081	0.0337	0.1095	0.3193	0.0337	0.1056	348	348	348	0	0
LRGUK	NM_144648	0.7135	0.0356	0.0499	0.6999	0.035	0.05	826	827	827	-1	-1
LRIG2	NM_014813	0.2392	0.0187	0.0782	0.2056	0.0114	0.0555	1066	1066	1027	0	39
LRIT1	NM_015613	0.2042	0.0196	0.0962	0.2042	0.0196	0.0962	624	624	668	0	-44
LRIT2	NM_001017924	0.436	0.0272	0.0625	0.436	0.0272	0.0625	551	551	561	0	-10
LRP1B	NM_018557	0.1007	0.0066	0.0658	0.1031	0.0067	0.0652	4600	4600	4638	0	-38
LRP2	NM_004525	0.1844	0.0106	0.0577	0.1754	0.0097	0.0551	4656	4656	4640	0	16
LRP4	NM_002334	0.0576	0.0041	0.0712	0.0576	0.0041	0.0712	1906	1906	2044	0	-138
LRPAP1	NM_002337	0.0908	0.0164	0.1804	0.0908	0.0164	0.1804	358	359	359	-1	-1
LRRC19	NM_022901	0.7942	0.0257	0.0324	0.7942	0.0257	0.0324	371	371	371	0	0
LRRC2	NM_024512	0.6787	0.0964	0.142	0.6823	0.0222	0.0326	372	372	417	0	-45
LRRC24	NM_001024678	0.1083	0.0149	0.1378	0.1083	0.0149	0.1378	514	513	513	1	1
LRRC3	NM_030891	0.2611	0.9988	3.8255	0.0848	0.0141	0.1663	258	258	336	0	-78
LRRC40	NM_017768	0.2691	0.0119	0.0443	0.2691	0.0119	0.0443	603	603	603	0	0
LRRC45	NM_144999	0.0833	0.0113	0.1352	0.0833	0.0113	0.1352	671	671	671	0	0
LRRC4B	NM_001080457	0.0176	0.0027	0.1509	0.0171	0.0027	0.1554	714	714	714	0	0
LRRC55	NM_001005210	0.113	0.0165	0.1464	0.113	0.0165	0.1464	342	342	342	0	0
LRRC56	NM_198075	0.2479	0.0238	0.0961	0.2479	0.0238	0.0961	543	543	543	0	0
LRRC58	NM_001099678	0.014	0.0013	0.0931	0.014	0.0013	0.0931	372	372	489	0	-117
LRRC59	NM_018509	0.3042	0.0248	0.0816	0.0264	0.0014	0.0547	308	308	240	0	68
LRRC70	NM_181506	0.2565	0.0119	0.0464	0.2565	0.0119	0.0464	623	623	623	0	0
LRRC8C	NM_032270	0.031	0.0012	0.0388	0.031	0.0012	0.0388	804	804	804	0	0
LRRIQ4	NM_001080460	0.3012	0.0191	0.0635	0.3012	0.0191	0.0635	561	561	561	0	0
LRRK2	NM_198578	0.3438	0.026	0.0756	0.2809	0.0149	0.053	2528	2528	2431	0	97
LRRN4	NM_152611	0.2356	0.0323	0.1371	0.2402	0.0323	0.1345	741	738	738	3	3
LRRTM1	NM_178839	0.0294	0.0015	0.0515	0.0294	0.0015	0.0515	523	523	523	0	0
LRRTM2	NM_015564	0	0	0.0196	0	0	0.0196	517	517	517	0	0
LRWD1	NM_152892	0.0568	0.0097	0.1712	0.0606	0.0104	0.171	648	648	648	0	0
LSM1	NM_014462	0.3236	1.1286	3.4875	0	0	0.0567	134	134	386	0	-252
LSM2	NM_021177	0	0	0.0798	0	0	0.0798	96	96	96	0	0
LSM3	NM_014463	0	0	0.0577	0	0	0.0577	103	103	103	0	0
LSM6	NM_007080	0	0	0.0285	0	0	0.0285	81	81	81	0	0
LSM7	NM_016199	0.3091	0.2539	0.8214	0	0	0.1729	104	104	152	0	-48
LTC4S	NM_145867	0.0575	0.0056	0.0968	0.0575	0.0056	0.0968	151	151	151	0	0
LTV1	NM_032860	0.2732	0.0156	0.057	0.2732	0.0156	0.057	476	476	476	0	0
LUM	NM_002345	0.2554	0.0088	0.0345	0.2554	0.0088	0.0345	339	339	339	0	0
LXN	NM_020169	0.2799	0.0126	0.0449	0.2799	0.0126	0.0449	223	223	223	0	0
LY6D	NM_003695	0.5346	0.0905	0.1692	0.5154	0.0869	0.1686	129	126	126	3	3
LY86	NM_004271	0.2383	0.0225	0.0944	0.2072	0.0196	0.0947	163	163	189	0	-26
LYRM5	NM_001001660	0	0	0.0132	0	0	0.0132	91	91	91	0	0
LYVE1	NM_006691	0.4658	0.0291	0.0625	0.4658	0.0291	0.0625	323	322	322	1	1
LYZ	NM_000239	2.1607	0.0611	0.0283	2.1607	0.0611	0.0283	149	149	149	0	0
LZTR1	NM_006767	0.1782	0.0394	0.2214	0.0293	0.0044	0.1504	841	841	857	0	-16
LZTS2	NM_032429	0.0845	0.0048	0.0571	0.0845	0.0048	0.0571	670	670	670	0	0
MAB21L2	NM_006439	0	0	0.1018	0	0	0.1018	360	360	360	0	0
MAD2L1	NM_002358	0.2948	0.0122	0.0413	0	0	0.0269	206	206	206	0	0
MAF1	NM_032272	0.0351	0.0065	0.1844	0.0351	0.0065	0.1844	257	259	259	-2	-2
MAGEA9	NM_005365	0.7239	0.0469	0.0648	0.6811	0.0469	0.0689	316	315	462	1	-146
MAGEB2	NM_002364	0.9267	0.2472	0.2667	0.5735	0.0417	0.0728	320	319	348	1	-28
MAGEB3	NM_002365	0.3108	0.6407	2.0616	0.7653	0.0383	0.0501	347	347	660	0	-313	X
MAGEB6	NM_173523	1.144	0.1031	0.0901	1.144	0.1031	0.0901	407	491	407	-85	0
MAGEC2	NM_016249	0.3654	0.697	1.9073	0.7028	0.0509	0.0724	374	374	946	0	-572
MAGEF1	NM_022149	0.3301	0.0162	0.0491	0.3618	0.0162	0.0447	308	307	309	-1	-1
MAGEH1	NM_014061	0	0	0.0734	0	0	0.0734	220	219	220	0	0
MAK16	NM_032509	0.3794	0.0129	0.034	0.3794	0.0129	0.034	301	301	301	0	0
MALL	NM_005434	0.3934	0.0419	0.1066	0.3934	0.0419	0.1066	154	153	153	1	1
MAN1A1	NM_005907	0.2748	0.0243	0.0884	0.1213	0.0052	0.0428	654	654	400	0	254
MAN1A2	NM_006699	0.1403	0.0049	0.0351	0.1403	0.0049	0.0351	642	642	642	0	0
MAN1B1	NM_016219	0.0987	0.0218	0.221	0.0856	0.0147	0.1716	700	700	591	0	109
MAN1C1	NM_020379	0.1758	0.0244	0.1389	0.0636	0.0067	0.1057	631	631	578	0	53
MAN2A1	NM_002372	0.4935	0.0656	0.1329	0.2295	0.01	0.0438	1145	1145	1178	0	-33
MAP1B	NM_005909	0.1615	0.0088	0.0547	0.1615	0.0088	0.0547	2469	2469	2486	0	-17
MAP1LC3B	NM_022818	0.1246	0.4314	3.4619	0	0	0.0496	126	126	148	0	-22
MAP1S	NM_018174	0.0814	0.012	0.1474	0.0807	0.012	0.1487	1060	1064	1064	-4	-4
MAP2K2	NM_030662	0.2018	0.0535	0.2649	0.0144	0.002	0.1402	401	401	384	0	17
MAP3K1	NM_005921	0.2699	0.876	3.2453	0.2077	0.0093	0.0449	1513	1509	891	4	622
MAP3K10	NM_002446	0.0534	0.0061	0.1151	0.0376	0.0044	0.1174	955	953	895	2	60
MAP3K11	NM_002419	0.0829	0.0075	0.091	0.0829	0.0075	0.091	848	848	848	0	0
MAP3K2	NM_006609	0.0145	0.0008	0.0531	0.0131	0.0007	0.0559	620	620	587	0	33
MAP3K5	NM_005923	0.046	0.0027	0.0592	0.0609	0.0034	0.0552	1375	1374	1326	0	49
MAP6D1	NM_024871	0.3801	0.0241	0.0633	0.3801	0.0241	0.0633	200	200	200	0	0
MAPK4	NM_002747	0.0294	0.0045	0.1534	0.0294	0.0045	0.1534	588	588	588	0	0
MAPK6	NM_002748	0.0705	0.0031	0.0434	0.082	0.0031	0.0378	722	722	745	0	-23
MAPRE1	NM_012325	0.0719	0.0036	0.0503	0.0719	0.0036	0.0503	269	269	269	0	0
MARCH3	NM_178450	0.0492	0.0019	0.0377	0.0492	0.0019	0.0377	254	254	254	0	0
MARCH4	NM_020814	0.1784	0.0075	0.0422	0.1784	0.0075	0.0422	411	412	412	-1	-1
MARCH5	NM_017824	0	0	0.0522	0	0	0.0522	279	279	279	0	0
MARCH7	NM_022826	0.1925	0.0064	0.033	0.172	0.0057	0.0332	705	705	705	0	0
MARCKS	NM_002356	0.0589	0.0043	0.073	0.0589	0.0043	0.073	333	331	331	2	2
MARCO	NM_006770	0.7607	0.0539	0.0708	0.7559	0.0464	0.0614	521	521	517	0	4
MARS	NM_004990	0.1722	0.0097	0.0565	0.1722	0.0097	0.0565	901	901	901	0	0
MAS1	NM_002377	0.1156	0.0088	0.0765	0.1156	0.0088	0.0765	326	326	326	0	0
MAST1	NM_014975	0.0402	0.0047	0.1157	0.0402	0.0047	0.1157	1571	1571	1571	0	0
MAT1A	NM_000429	0.0679	0.0069	0.1018	0.0679	0.0069	0.1018	396	397	397	-1	-1
MAT2A	NM_005911	0	0	0.0549	0	0	0.0598	396	396	300	0	96
MATN1	NM_002379	0.0508	0.0077	0.1523	0.0652	0.0103	0.1574	497	496	496	1	1
MATN3	NM_002381	0.3197	0.0288	0.0899	0.3659	0.0302	0.0825	487	488	446	-1	41
MBL2	NM_000242	0.4916	0.0515	0.1047	0.4916	0.0515	0.1047	249	249	249	0	0
MBOAT2	NM_138799	0.301	0.0092	0.0306	0.2457	0.0066	0.0269	521	521	402	0	119
MBTPS1	NM_003791	0.0715	0.0047	0.066	0.0212	0.0013	0.063	1053	1053	1696	0	-643
MBTPS2	NM_015884	0.049	0.0029	0.0598	0.0772	0.0029	0.037	520	518	503	-1	17
MC2R	NM_000529	0.1618	0.0189	0.1168	0.1618	0.0189	0.1168	297	302	302	-6	-5
MC4R	NM_005912	0.1294	0.0058	0.0447	0.1355	0.0057	0.0422	333	332	333	0	0
MCEE	NM_032601	0.6603	0.0218	0.033	0.6603	0.0218	0.033	177	177	177	0	0
MCM2	NM_004526	0.0136	0.0019	0.1413	0.0094	0.0014	0.1463	905	905	902	0	3
MCM3AP	NM_003906	0.1729	0.0139	0.0803	0.1729	0.0139	0.0803	1981	1981	1981	0	0
MCM5	NM_006739	0.0316	0.0036	0.1136	0.0258	0.0033	0.1273	735	735	676	0	59
MCM6	NM_005915	0.0415	0.0011	0.0275	0.0415	0.0011	0.0275	822	822	822	0	0
MCOLN1	NM_020533	0.0608	0.0064	0.1058	0.0626	0.0064	0.1027	581	581	581	0	0
MDFI	NM_005586	0.1533	0.0169	0.1102	0.1533	0.0169	0.1102	247	247	260	0	-13
ME1	NM_002395	0.1344	0.0052	0.039	0.2909	0.0106	0.0365	573	573	336	0	237
MED10	NM_032286	0.0676	0.0035	0.0521	0.0676	0.0035	0.0521	136	136	136	0	0
MED13	NM_005121	0.1689	0.005	0.0297	0.1726	0.0049	0.0286	2175	2175	2044	0	131
MED13L	NM_015335	0.1203	0.004	0.0329	0.1203	0.004	0.0329	2211	2211	2211	0	0
MED14	NM_004229	0.029	0.0013	0.0438	0.029	0.0013	0.0438	1455	1455	1455	0	0
MED20	NM_004275	0.2102	0.026	0.1238	0	0	0.0709	213	213	213	0	0
MED29	NM_017592	0.2411	0.0186	0.0771	0.2411	0.0186	0.0771	222	222	222	0	0
MED30	NM_080651	0	0	0.0324	0	0	0.0324	179	179	179	0	0
MED6	NM_005466	0.2726	0.0048	0.0178	0.3755	0.0056	0.015	247	247	196	0	51
MED9	NM_018019	0.1389	0.0089	0.0641	0.1389	0.0089	0.0641	147	147	147	0	0
MEGF9	NM_001080497	0.6259	0.0194	0.031	0.6229	0.0191	0.0307	603	600	637	3	-34	X
MEIG1	NM_001080836	0.3353	0.0207	0.0617	0.3353	0.0207	0.0617	89	89	185	0	-96
MEOX2	NM_005924	0.03	0.0016	0.0516	0.03	0.0016	0.0516	305	304	304	1	1
MEP1A	NM_005588	0.2725	0.0222	0.0813	0.279	0.0222	0.0794	747	746	747	0	0
MERTK	NM_006343	0.3544	0.0212	0.0598	0.3544	0.0212	0.0598	1000	1002	1002	-2	-2
MESDC2	NM_015154	0.5313	0.1801	0.339	0.2287	0.0135	0.059	235	235	208	0	27
MESP1	NM_018670	0.146	0.0317	0.217	0.146	0.0317	0.217	269	273	273	-4	-4
METAP1	NM_015143	0.0393	0.0024	0.0613	0.0373	0.0024	0.0647	387	387	387	0	0
METAP2	NM_006838	0.1851	0.0046	0.0246	0.1851	0.0046	0.0246	479	479	479	0	0
METTL11B	NM_001136107	0.2343	0.0118	0.0502	0.2343	0.0118	0.0502	284	284	284	0	0
METTL14	NM_020961	0.0453	0.002	0.0445	0.0453	0.002	0.0445	457	457	457	0	0
METTL4	NM_022840	0.4146	0.0474	0.1144	0.3214	0.0154	0.048	473	473	420	0	53
METTL5	NM_014168	0.1109	0.0065	0.0585	0.1109	0.0065	0.0585	210	210	210	0	0
MFAP5	NM_003480	0.2992	0.0096	0.0319	0.343	0.0114	0.0331	174	171	149	3	25
MFRP	NM_031433	0.2072	0.0195	0.0942	0.2072	0.0195	0.0942	580	580	580	0	0
MFSD2B	NM_001080473	0.1711	0.0198	0.1156	0.1898	0.0193	0.1019	498	498	475	0	23
MFSD4	NM_181644	0.0849	0.006	0.0703	0.0729	0.0051	0.0701	515	515	515	0	0
MFSD6	NM_017694	0.1361	0.0079	0.0578	0.1361	0.0079	0.0578	792	794	794	-2	-2
MGAT5	NM_002410	0.2414	0.0251	0.104	0.0125	0.0006	0.051	742	742	548	0	194
MGMT	NM_002412	0.7586	0.0464	0.0612	0.7586	0.0464	0.0612	239	239	239	0	0
MGST3	NM_004528	0.3163	0.0095	0.0299	0.3163	0.0095	0.0299	153	153	153	0	0
MIB1	NM_020774	0.0103	0.0005	0.0443	0.0103	0.0005	0.0443	1007	1007	1007	0	0
MICALL1	NM_033386	0.4431	0.1136	0.2564	0.1202	0.0116	0.0963	864	864	791	0	73
MIF	NM_002415	0.0067	0.6608		0	0	0.1459	116	116	263	0	-147
MIP	NM_012064	0.1881	0.013	0.0692	0.1881	0.013	0.0692	264	264	264	0	0
MIPEP	NM_005932	0.1172	0.01	0.0854	0.1174	0.01	0.0853	714	714	714	0	0
MIXL1	NM_031944	0.1459	0.02	0.1369	0.1459	0.02	0.1369	233	233	233	0	0
MKI67IP	NM_032390	0.4893	0.0323	0.0659	0.4884	0.0311	0.0636	294	294	294	0	0
MKRN3	NM_005664	0.9942	0.0261	0.0262	0.9942	0.0261	0.0262	508	508	508	0	0
MLANA	NM_005511	0.3153	0.0161	0.0509	0.3985	0.0161	0.0403	119	119	119	0	0
MLEC	NM_014730	0.0548	0.0032	0.0588	0.0548	0.0032	0.0588	293	292	362	1	-69
MLF2	NM_005439	0	0	0.0818	0	0	0.0818	249	249	249	0	0
MLLT6	NM_005937	0.0862	0.0037	0.043	0.0862	0.0037	0.043	1094	1097	1097	-3	-3
MLYCD	NM_012213	0.1536	0.0171	0.1116	0.1536	0.0171	0.1116	494	494	494	0	0
MMADHC	NM_015702	0.1069	0.0059	0.0553	0.1069	0.0059	0.0553	297	297	297	0	0
MMP13	NM_002427	0.055	0.004	0.0719	0.055	0.004	0.0719	472	472	472	0	0
MMP14	NM_004995	0.0809	0.0046	0.0565	0.0809	0.0046	0.0565	583	583	583	0	0
MMP15	NM_002428	0.073	0.0095	0.1304	0.073	0.0095	0.1304	670	670	670	0	0
MMP25	NM_022468	0.1784	0.7724	4.3305	0.1616	0.0221	0.1366	563	563	484	0	79
MMP26	NM_021801	0.4851	0.0509	0.105	0.9157	0.0385	0.042	262	262	505	0	-243	X
MMP27	NM_022122	0.377	0.0181	0.0481	0.3528	0.0174	0.0494	514	514	514	0	0
MMP3	NM_002422	0.2781	0.0285	0.1025	0.2781	0.0285	0.1025	478	478	478	0	0
MMP7	NM_002423	0.1753	0.0123	0.0701	0.1753	0.0123	0.0701	268	268	271	0	-3
MMP8	NM_002424	0.6084	0.0386	0.0635	0.6491	0.0408	0.0629	468	468	468	0	0
MMP9	NM_004994	0.3073	0.0258	0.0838	0.3167	0.0258	0.0813	708	708	708	0	0
MMRN2	NM_024756	0.1974	0.9027	4.5718	0.2272	0.024	0.1058	950	952	767	-2	183
MN1	NM_002430	0.2659	0.0352	0.1322	0.0819	0.0057	0.0695	1321	1321	696	0	625
MNS1	NM_018365	0.2638	0.0119	0.0449	0.2638	0.0119	0.0449	496	496	496	0	0
MNT	NM_020310	0.2659	0.6793	2.5549	0.1296	0.012	0.0926	583	589	245	-6	338
MOCOS	NM_017947	0.3144	0.034	0.1083	0.261	0.0226	0.0864	889	892	858	-3	31
MOCS3	NM_014484	0.3772	0.0291	0.0772	0.3515	0.0247	0.0703	461	461	463	0	-2
MOGAT1	NM_058165	0.467	0.0425	0.091	0.4462	0.0425	0.0952	336	336	336	0	0
MORC3	NM_015358	0.0912	0.0043	0.0474	0.0836	0.004	0.0478	940	940	869	0	71
MOS	NM_005372	0.4422	0.9293	2.1014	0.177	0.0141	0.0799	347	347	338	0	9
MPDU1	NM_004870	0.1335	0.0057	0.0431	0.1335	0.0057	0.0431	248	248	248	0	0
MPHOSPH10	NM_005791	0.4064	0.0166	0.0409	0.4064	0.0166	0.0409	682	683	683	-1	-1
MPP6	NM_016447	0	0	0.0635	0	0	0.0635	541	541	541	0	0
MPP7	NM_173496	0.1232	0.0057	0.0463	0.1179	0.0057	0.0484	577	577	577	0	0
MPV17	NM_002437	0.3123	0.0081	0.026	0.3123	0.0081	0.026	177	177	177	0	0
MPZL3	NM_198275	0.2398	0.0128	0.0533	0.2929	0.0163	0.0556	236	236	224	0	12
MRAP2	NM_138409	0.1535	0.007	0.0453	0.1535	0.007	0.0453	206	206	206	0	0
MRC2	NM_006039	0.0289	0.0044	0.1514	0.0286	0.0044	0.1529	1480	1480	1480	0	0
MRGPRX1	NM_147199	1.0501	0.0709	0.0676	1.0501	0.0709	0.0676	323	323	323	0	0
MRGPRX2	NM_054030	0.5124	0.0423	0.0825	0.5124	0.0423	0.0825	331	330	330	1	1
MRPL1	NM_020236	0.7081	0.4752	0.6711	0.5722	0.0344	0.0601	326	325	344	1	-18
MRPL12	NM_002949	0.1915	0.0186	0.0969	0.1915	0.0186	0.0969	199	199	199	0	0
MRPL13	NM_014078	0.082	0.0049	0.0596	0.082	0.0049	0.0596	179	179	179	0	0
MRPL14	NM_032111	0.2875	0.0212	0.0737	0.2875	0.0212	0.0737	146	146	146	0	0
MRPL15	NM_014175	0.3243	0.0723	0.2231	0.1896	0.0122	0.0645	297	297	334	0	-37
MRPL16	NM_017840	0.2666	0.0156	0.0586	0.2666	0.0156	0.0586	252	252	252	0	0
MRPL18	NM_014161	0.144	0.0131	0.0913	0.144	0.0131	0.0913	181	180	180	1	1
MRPL19	NM_014763	0.3971	0.0299	0.0753	0.4031	0.0283	0.0702	293	293	293	0	0
MRPL2	NM_015950	0.4134	0.0157	0.038	0.4134	0.0157	0.038	306	306	306	0	0
MRPL23	NM_021134	0.3795	0.0437	0.1152	0.3795	0.0437	0.1152	154	154	154	0	0
MRPL27	NM_016504	0.265	0.0457	0.1723	0.224	0.0191	0.0852	149	149	94	0	55
MRPL28	NM_006428	0.1117	0.0159	0.1423	0.1117	0.0159	0.1423	257	257	285	0	-28
MRPL32	NM_031903	0.321	0.0236	0.0734	0.321	0.0236	0.0734	189	189	189	0	0
MRPL38	NM_032478	0.2642	0.0255	0.0965	0.2642	0.0255	0.0965	381	381	388	0	-7
MRPL40	NM_003776	0.9146	0.0507	0.0555	0.9146	0.0507	0.0555	207	207	207	0	0
MRPL44	NM_022915	0.1975	0.0146	0.0737	0.1975	0.0146	0.0737	333	333	333	0	0
MRPL46	NM_022163	0.3703	0.0279	0.0754	0.3713	0.0288	0.0776	280	280	280	0	0
MRPS15	NM_031280	1.0295	0.0666	0.0647	1.0369	0.0643	0.062	258	254	254	4	4
MRPS16	NM_016065	0.6816	0.0309	0.0454	0.6816	0.0309	0.0454	138	138	138	0	0
MRPS17	NM_015969	1.1151	0.0762	0.0683	0.0592	0.0037	0.0622	131	131	170	0	-39
MRPS18B	NM_014046	0.5512	0.0343	0.0623	0.5126	0.0322	0.0629	259	259	259	0	0
MRPS18C	NM_016067	0.6465	0.0229	0.0355	0.6465	0.0229	0.0355	143	145	145	-2	-2
MRPS2	NM_016034	0.2686	0.0456	0.1699	0.2686	0.0456	0.1699	297	297	364	0	-67
MRPS22	NM_020191	0.5546	0.0248	0.0448	0.5546	0.0248	0.0448	361	361	386	0	-25
MRPS24	NM_032014	0.4599	0.0189	0.041	0.4599	0.0189	0.041	168	168	168	0	0
MRPS25	NM_022497	0.455	0.0202	0.0443	0.455	0.0202	0.0443	174	174	174	0	0
MRPS27	NM_015084	0.5857	0.0275	0.047	0.5857	0.0275	0.047	415	415	429	0	-14
MRPS28	NM_014018	0.3919	0.0411	0.105	0.3919	0.0411	0.105	188	187	187	1	1
MRPS30	NM_016640	0.2527	0.0145	0.0575	0.2527	0.0145	0.0575	440	436	436	4	4
MRPS34	NM_023936	0.1086	0.0147	0.1358	0.1086	0.0147	0.1358	219	219	219	0	0
MRPS36	NM_033281	0.0565	0.0042	0.0745	0.0565	0.0042	0.0745	104	104	104	0	0
MRPS7	NM_015971	0.5625	0.0269	0.0478	0.5625	0.0269	0.0478	243	243	243	0	0
MRPS9	NM_182640	0.5626	0.0489	0.0869	0.5626	0.0489	0.0869	397	397	397	0	0
MRTO4	NM_016183	0.078	0.0075	0.0963	0.078	0.0075	0.0963	240	240	240	0	0
MS4A5	NM_023945	0.6333	0.0324	0.0511	0.6333	0.0324	0.0511	201	201	201	0	0
MS4A8	NM_031457	0.5587	0.0385	0.069	0.5587	0.0385	0.069	251	251	251	0	0
MSC	NM_005098	0.0869	0.0041	0.0475	0.0869	0.0041	0.0475	207	207	207	0	0
MSH4	NM_002440	0.277	0.0133	0.048	0.2635	0.0112	0.0425	937	936	937	1	0
MSN	NM_002444	0	0	0.0531	0	0	0.0531	578	578	578	0	0
MST1	NM_020998	0.2349	0.0171	0.0726	0.2263	0.0164	0.0726	726	726	726	0	0
MSTN	NM_005259	0.0386	0.0012	0.0303	0.0445	0.0012	0.0264	376	376	376	0	0
MT2A	NM_005953	0.2806	0.0198	0.0706	0.2806	0.0198	0.0706	62	62	62	0	0
MT3	NM_005954	0.099	0.0126	0.1273	0.099	0.0126	0.1273	69	69	69	0	0
MT4	NM_032935	0.1725	0.0148	0.0859	0.1725	0.0148	0.0859	63	63	63	0	0
MTA2	NM_004739	0.0197	0.0014	0.073	0.0197	0.0014	0.073	669	669	669	0	0
MTCH2	NM_014342	0.1115	0.0033	0.0296	0.115	0.003	0.0259	304	304	273	0	31
MTCP1	NM_001018025		0	0		0	0	108	108	108	0	0
MTDH	NM_178812	0.3199	0.0074	0.0232	0.3199	0.0074	0.0232	583	583	583	0	0
MTERF	NM_006980	0.7473	0.0318	0.0425	0.7473	0.0318	0.0425	400	400	414	0	-14
MTF1	NM_005955	0.2075	0.0072	0.0348	0.2075	0.0072	0.0348	754	754	754	0	0
MTHFD1	NM_005956	0.1419	0.309	2.1778	0.2187	0.0106	0.0486	936	935	977	1	-41
MTM1	NM_000252	0.0378	0.0016	0.0429	0.05	0.0023	0.0453	604	604	567	0	37
MTMR9	NM_015458	0.1744	0.0237	0.136	0.0528	0.0045	0.0845	550	550	518	0	32
MTNR1A	NM_005958	0.1557	0.0212	0.136	0.1557	0.0212	0.136	351	353	353	-2	-2
MTNR1B	NM_005959	0.1217	0.0189	0.1553	0.1217	0.0189	0.1553	363	363	363	0	0
MTPN	NM_145808	0	0	0.0284	0	0	0.0284	119	119	119	0	0
MTR	NM_000254	0.3702	0.026	0.0702	0.2694	0.0139	0.0518	1266	1265	1205	1	61
MTRF1	NM_004294	0.4486	0.0143	0.032	0.4486	0.0143	0.032	446	446	446	0	0
MTTP	NM_000253	0.2305	0.0135	0.0585	0.2305	0.0135	0.0585	895	895	895	0	0
MUL1	NM_024544	0	0	0.0731	0.0182	0.0013	0.0712	353	353	314	0	39
MURC	NM_001018116	0.1856	0.0133	0.0717	0.1856	0.0133	0.0717	365	363	363	2	2
MUS81	NM_025128	0.1443	0.014	0.0969	0.1299	0.0128	0.0983	552	552	477	0	75
MUT	NM_000255	0.4721	1.2484	2.6443	0.1029	0.0059	0.0574	751	751	534	0	217
MVD	NM_002461	0.1159	0.0168	0.1447	0.1159	0.0168	0.1447	401	402	402	-1	-1
MX2	NM_002463	0.4455	0.0393	0.0881	0.4696	0.0384	0.0817	716	716	673	0	43
MXRA5	NM_015419	0.3401	0.0238	0.0701	0.3401	0.0238	0.0701	2829	2831	2856	-2	-27
MYBL2	NM_002466	0.0698	0.0091	0.1304	0.0689	0.0088	0.1271	701	701	677	0	24
MYBPH	NM_004997	0.307	0.0199	0.0648	0.307	0.0199	0.0648	478	478	478	0	0
MYCBP	NM_012333	0	0	0.0388	0	0	0.0388	104	104	127	0	-23
MYCN	NM_005378	0.0881	0.0074	0.0841	0.0881	0.0074	0.0841	465	465	556	0	-91
MYF5	NM_005593	0.0722	0.0052	0.0726	0.0722	0.0052	0.0726	256	256	256	0	0
MYF6	NM_002469	0	0	0.0917	0	0	0.0917	243	243	243	0	0
MYH1	NM_005963	0.1187	0.6314	5.319	0.0747	0.0069	0.0924	1940	1939	2000	1	-60
MYH13	NM_003802	0.0594	0.0068	0.1136	0.0594	0.0068	0.1136	1939	1939	1939	0	0
MYH3	NM_002470	0.055	0.0065	0.1185	0.0183	0.0016	0.087	1941	1941	1946	0	-5
MYH4	NM_017533	0.153	0.0094	0.0612	0.146	0.0091	0.0622	1940	1940	1940	0	0
MYH6	NM_002471	0.0374	0.0142	0.3787	0.0159	0.0027	0.1723	1940	1940	1938	0	2
MYH7	NM_000257	0.0039	0.0009	0.2276	0.0275	0.0052	0.1882	1936	1936	891	0	1045
MYH8	NM_002472	0.0783	0.0068	0.0873	0.0783	0.0068	0.0873	1938	1938	1938	0	0
MYL2	NM_000432	0.3441	0.0137	0.0398	0.3441	0.0137	0.0398	167	167	167	0	0
MYO10	NM_012334	0.1634	0.8634	5.2842	0.0392	0.0034	0.0865	2059	2059	2929	0	-870
MYO1D	NM_015194	0.1674	0.0109	0.0651	0.0759	0.0042	0.0551	1007	1007	1174	0	-167
MYO5B	NM_001080467	0.198	0.0164	0.0829	0.1197	0.0076	0.0632	1849	1850	1850	-1	-1
MYOD1	NM_002478	0.0931	0.0135	0.1451	0.0931	0.0135	0.1451	321	320	320	1	1
MYOG	NM_002479	0.2977	0.1189	0.3992	0.0434	0.0055	0.1265	225	225	223	0	2
MYOM2	NM_003970	0.1016	0.014	0.1378	0.12	0.0176	0.1469	1466	1466	1466	0	0
MYOZ1	NM_021245	0.199	0.0063	0.0317	0.199	0.0063	0.0317	300	300	300	0	0
MYOZ2	NM_016599	0.3952	0.0161	0.0409	0.3952	0.0161	0.0409	265	265	265	0	0
MYT1	NM_004535	0.0963	0.0111	0.1154	0.086	0.0102	0.1184	1122	1111	1156	11	-34
N4BP1	NM_153029	0.2299	0.0092	0.0401	0.2299	0.0092	0.0401	897	897	897	0	0
N4BP3	NM_015111	0.1399	0.0162	0.1156	0.1399	0.0162	0.1156	545	542	542	3	3
N6AMT2	NM_174928	0.3193	0.0211	0.0661	0.2782	0.0186	0.0669	215	215	215	0	0
NAA38	NM_016200	0.1762	0.0194	0.1102	0	0	0.098	97	97	97	0	0
NAALAD2	NM_005467	0.4155	0.0191	0.046	0.399	0.018	0.045	741	741	741	0	0
NACC2	NM_144653	0.019	0.0046	0.242	0.019	0.0046	0.242	588	587	587	1	1
NADSYN1	NM_018161	0.2463	0.0409	0.166	0.1197	0.0153	0.1278	707	707	700	0	7
NAGA	NM_000262	0.243	0.0521	0.2145	0.1071	0.0109	0.1018	412	412	637	0	-225
NAGLU	NM_000263	0.1963	0.0322	0.164	0.1118	0.0123	0.1097	744	744	692	0	52
NAGS	NM_153006	0.0845	0.0123	0.1451	0.0845	0.0123	0.1451	535	535	535	0	0
NANOS2	NM_001029861	0.0485	0.0119	0.2458	0.0485	0.0119	0.2458	139	138	139	0	0
NANP	NM_152667	0.1295	0.0055	0.0423	0.1295	0.0055	0.0423	249	249	249	0	0
NAP1L4	NM_005969	0.1309	0.0129	0.0985	0.1281	0.0084	0.0659	376	387	384	-11	-8
NAP1L5	NM_153757	0.2187	0.0053	0.0243	0.2187	0.0053	0.0243	183	183	183	0	0
NAPB	NM_022080	0	0	0.0332	0	0	0.0313	299	299	260	0	39
NAPSA	NM_004851	0.3264	0.0301	0.0921	0.3264	0.0301	0.0921	421	422	422	-1	-1
NARS	NM_004539	0.3464	0.0213	0.0615	0.2953	0.0184	0.0624	549	549	560	0	-11
NAT2	NM_000015	0.7941	0.0549	0.0692	0.7941	0.0549	0.0692	291	291	291	0	0
NAT8	NM_003960	1.2835	0.092	0.0716	1.2835	0.092	0.0716	228	228	228	0	0
NCAM2	NM_004540	0.1037	0.0074	0.071	0.1037	0.0074	0.071	838	838	888	0	-50
NCAN	NM_004386	0.369	0.0266	0.0722	0.3596	0.0252	0.07	1322	1321	1218	1	104
NCAPD2	NM_014865	0.3391	0.0161	0.0474	0.3334	0.0161	0.0482	1402	1400	1400	2	2
NCAPD3	NM_015261	0.258	0.0194	0.0753	0.2524	0.0194	0.077	1499	1499	1499	0	0
NCAPG	NM_022346	0.315	0.0181	0.0575	0.2735	0.0109	0.04	1016	1016	993	0	23
NCBP1	NM_002486	0	0	0.056	0	0	0.0546	791	791	871	0	-80
NCOA2	NM_006540	0.1562	0.0048	0.0305	0.1449	0.0044	0.0305	1465	1465	1465	0	0
NDC80	NM_006101	0.0801	0.0035	0.0437	0.0765	0.0035	0.0458	643	643	643	0	0
NDN	NM_002487	0.1275	0.0138	0.1086	0.1275	0.0138	0.1086	322	322	322	0	0
NDP	NM_000266	0	0	0.0856	0	0	0.0856	134	134	134	0	0
[truncated: 1,609 more rows]
